# Supplementary material for: Disruption of Asparagine Synthetase Is Associated to Increased Biomass in Lotus japonicus
Source: Plant Biotechnol J. 2026 Mar 24;24(7):4471–83. doi: 10.1111/pbi.70637 (PMC13278535; doi:10.1111/pbi.70637)
Supplement: Supplementary file 6 — Table S1: Metabolite relative content in the shoots of WT and Ljasn1‐2 plants grown under NS or S conditions. [file PBI-24-4471-s002.xlsx]

## Sheet: S1- Shoots 
	Table S1. Metabolite relative content in the shoots of WT and Ljasn1-2 plants grown under NS or S conditions. Values represent the mean ± SE, n = 6 independent biological replicates of at least 10 plants/replicate for Ljasn1-2, and 10 ≤ n ≤ 12 for WT. Metabolites with significant differences between WT and Ljasn1-2 for each nutritional condition are highlighted in bold (P < 0.05).
			S								NS
		Metabolite	Ljasn1-2				WT				Ljasn1-2				WT
	Amino acids
		Alaline, beta	1.52446	±	0.233874		1.85088	±	0.176492		3.72781	±	0.263048		3.26556	±	0.136503
		Alanine	1.8853	±	0.104722		1.88409	±	0.0956842		3.33095	±	0.195763		2.98457	±	0.119231
		Asparagine	154.586	±	7.80075		162.426	±	9.08653		105.289	±	4.74515		261.499	±	11.4096
		Aspartic acid	79.8093	±	5.67497		88.2601	±	7.13353		194.307	±	31.8578		187.154	±	9.09555
		Butyric acid, 4-amino-	4.99301	±	0.943424		4.57703	±	1.23688		6.16199	±	0.777913		4.91245	±	0.889101
		Glutamic acid	123.385	±	3.20604		119.249	±	4.97385		153.456	±	5.61219		142.543	±	4.54485
		Glutamine	32.7507	±	1.83569		29.8895	±	1.96752		64.4409	±	3.42591		56.0802	±	4.57588
		Glycine	2.89552	±	0.34853		2.64258	±	0.140997		2.74842	±	0.183465		2.91534	±	0.122367
		Isoleucine	4.03929	±	0.261409		3.77542	±	0.0864404		4.09934	±	0.231732		5.10131	±	0.185368
		Ornithine	2.50837	±	0.336799		1.90951	±	0.182383		1.17502	±	0.0461462		2.9665	±	0.541258
		Phenylalanine	11.1764	±	0.878958		11.5472	±	0.357112		11.9949	±	0.711925		12.9627	±	0.59125
		Proline	0.744864	±	0.0813683		0.781585	±	0.0424123		0.591227	±	0.118396		0.332246	±	0.0194868
		Serine	123.158	±	9.20997		104.461	±	6.38686		179.014	±	11.9205		138.198	±	6.97597
		Threonine	58.6896	±	3.17186		56.6251	±	1.34695		71.9484	±	2.11734		78.9153	±	2.92501
		Valine	2.87645	±	0.189811		2.84026	±	0.0735778		3.50809	±	0.181836		3.29997	±	0.130812
	Organic acids
		Citric acid	18.6669	±	1.72296		19.1176	±	0.960001		28.7106	±	1.22827		25.2012	±	0.836926
		Fumaric acid	60.7262	±	10.7942		62.2988	±	5.09101		102.864	±	8.12534		72.0399	±	5.75236
		Glutaric acid, 2-oxo	0.883873	±	0.14221		0.974968	±	0.133092		0.725452	±	0.0757148		0.427639	±	0.0366
		Malic acid	57.4915	±	2.38473		62.3431	±	4.33923		80.7206	±	3.23474		79.3453	±	2.83749
		Pyruvic acid	1.73803	±	0.0814763		1.99718	±	0.122939		2.32056	±	0.134844		2.2372	±	0.0953476
		Succinic acid	10.4664	±	1.37986		11.3432	±	0.83546		11.2956	±	0.934029		9.79205	±	0.430994
	Sugars and Sugar acids
		Fructose	146.758	±	5.46262		147.26	±	4.67722		127.432	±	9.78458		72.4682	±	8.01341
		Glucose	90.9705	±	6.92249		96.1658	±	4.04381		63.1279	±	5.95277		45.6417	±	2.91236
		Glyceric acid	83.33	±	6.05754		79.5405	±	3.31107		33.5306	±	2.57066		34.3714	±	2.06515
		Inositol, myo-	504.955	±	30.3448		522.353	±	18.1144		360.288	±	17.6354		462.93	±	21.9896
		Sucrose	1709.22	±	109.473		1695.81	±	96.6792		1719.79	±	74.2875		1780.83	±	118.356
		Threonic acid	10.799	±	0.942665		12.6337	±	0.588402		12.0068	±	1.16745		12.8127	±	0.585828
