# Supplementary material for: Disruption of Asparagine Synthetase Is Associated to Increased Biomass in Lotus japonicus
Source: Plant Biotechnol J. 2026 Mar 24;24(7):4471–83. doi: 10.1111/pbi.70637 (PMC13278535; doi:10.1111/pbi.70637)
Supplement: Supplementary file 7 — Table S2: Metabolite relative content in roots of WT and Ljasn1‐2 plants grown under NS or S conditions. [file PBI-24-4471-s001.xlsx]

## Sheet: Table S2 
			Table S2. Metabolite relative content in roots of WT and Ljasn1-2 plants grown under NS or S conditions. Values represent the mean ± SE, n = 6 independent biological replicates of at least 10 plants/replicate for Ljasn1-2, and 10 ≤ n ≤ 12 for WT. Metabolites with significant differences between WT and Ljasn1-2 for each nutritional condition are highlighted in bold (P < 0.05).
					S								NS
				Metabolite	Ljasn1-2				WT				Ljasn1-2				WT
			Amino acids
				Alaline, beta	2.87821	±	0.131715		2.51594	±	0.175461		3.39916	±	0.240308		5.23129	±	0.284198
				Alanine	1.03108	±	0.112786		0.802774	±	0.053177		1.03513	±	0.0558828		4.5209	±	0.148119
				Asparagine	278.246	±	10.9954		261.629	±	7.22931		106.957	±	25.6617		248.908	±	9.59945
				Aspartic acid	139.133	±	8.91486		129.962	±	5.11982		70.9613	±	5.52398		78.9777	±	3.1231
				Butyric acid, 4-amino-	51.9083	±	4.92819		41.9248	±	2.75739		49.6414	±	4.10145		51.1751	±	3.86105
				Glutamic acid	140.931	±	6.84281		122.072	±	2.71482		81.1721	±	7.27422		105.492	±	3.76256
				Glutamine	57.6593	±	4.86608		59.6461	±	3.21522		57.7855	±	8.21617		86.4461	±	6.91942
				Glycine	3.16479	±	0.371116		1.88419	±	0.0850855		3.47372	±	0.92679		4.2546	±	0.217131
				Isoleucine	1.6005	±	0.135574		1.3819	±	0.0703588		1.60531	±	0.0992579		2.16744	±	0.0667101
				Ornithine	6.06717	±	1.43353		1.9419	±	0.20837		8.796	±	3.11772		6.24468	±	1.42072
				Phenylalanine	8.82706	±	0.534147		8.34047	±	0.317893		6.617	±	0.42548		10.5149	±	0.494531
				Proline	0.185535	±	0.00953835		0.16335	±	0.0133276		0.0924905	±	0.00831506		0.243699	±	0.0122375
				Serine	38.9157	±	2.20116		40.9476	±	2.06638		68.4273	±	4.17818		196.655	±	11.6952
				Threonine	22.9046	±	1.69333		20.6983	±	0.999825		21.9245	±	1.22948		43.6816	±	2.39303
				Valine	2.25919	±	0.157065		1.8983	±	0.0801154		2.45202	±	0.157658		3.5385	±	0.148853
			Organic acids
				Citric acid	16.8397	±	1.16318		16.9495	±	0.599736		5.03764	±	0.484003		13.7701	±	1.43353
				Fumaric acid	13.3349	±	2.91691		12.4114	±	2.15991		10.2056	±	1.70767		8.37839	±	1.80906
				Glutaric acid, 2-oxo	0.457909	±	0.072314		0.443761	±	0.0528074		0.08553	±	0.00395237		0.165963	±	0.0164754
				Malic acid	73.5856	±	4.13069		63.1635	±	1.97958		22.6946	±	1.00671		37.4966	±	1.27528
				Pyruvic acid	1.2457	±	0.0504101		1.26088	±	0.0576311		0.946893	±	0.0775714		2.12771	±	0.209279
				Succinic acid	10.5982	±	0.671549		9.27907	±	0.456139		3.65848	±	0.177502		6.25873	±	0.297938
			Sugars and Sugar acids
				Fructose	152.507	±	8.44979		149.602	±	2.22906		118.549	±	10.4787		174.032	±	6.238
				Glucose	33.8073	±	4.82229		37.5566	±	3.06402		31.4481	±	5.23542		80.1166	±	15.9499
				Glyceric acid	5.46495	±	0.386796		5.62945	±	0.430109		1.06852	±	0.0534813		1.51958	±	0.0927075
				Inositol, myo-	78.822	±	5.56778		84.2927	±	3.15307		17.4968	±	1.80417		33.2022	±	1.98161
				Sucrose	714.541	±	85.8254		918.267	±	77.0691		183.005	±	18.5593		412.749	±	33.1327
				Threonic acid	70.3434	±	4.16185		58.6925	±	1.26079		5.1263	±	0.243958		7.57792	±	0.358424
