# Supplementary material for: Disruption of Asparagine Synthetase Is Associated to Increased Biomass in Lotus japonicus
Source: Plant Biotechnol J. 2026 Mar 24;24(7):4471–83. doi: 10.1111/pbi.70637 (PMC13278535; doi:10.1111/pbi.70637)
Supplement: Supplementary file 8 — Table S3: List of genes differentially expressed between Ljasn1‐2 and WT under S conditions. [file PBI-24-4471-s009.xlsx]

## Sheet: ASN-WT shoots
		Table S3. List of genes differentially expressed between LjAsn1-2 and WT under S conditions. Data are expressed as the log2 fold-change in expression levels between mutant and WT plants. Genes highlighted in yellow have been singularly mentioned in the text of the paper.
		Gene ID	log2 FC	padj	gene_description
		LotjaGi2g1v0357500_LC	7.96136	1.31e-06	cysteine-rich RLK (RECEPTOR-like kinase)
		LotjaGi5g1v0220200	6.43285	3.94e-44	Uncharacterized GPI-anchored protein
		LotjaGi4g1v0295400_LC	5.96328	1.95e-40	Hypothetical protein
		LotjaGi1g1v0788400	3.22469	0.000216566	Zinc finger protein
		LotjaGi1g1v0038600_LC	2.15155	7.3e-07	TIR-NBS protein
		LotjaGi6g1v0261400	1.62172	0.0489205	Desiccation-related protein
		LotjaGi4g1v0070200_LC	1.49398	2.18e-15	Plant transposon protein
		LotjaGi1g1v0687700_LC	1.43748	0.00137861	Replication factor
		LotjaGi6g1v0047800	1.40754	0.00285631	Late embryogenesis abundant protein (LEA)
		LotjaGi2g1v0153600_LC	1.30706	2.69e-06	Hypothetical protein
		LotjaGi3g1v0002600	0.94623	0.00991061	Ent-kaurene oxidase
		LotjaGi3g1v0496400	0.925692	0.0023645	Lysine-specific demethylase
		LotjaGi5g1v0034600	0.912439	0.014643	Protein SOB FIVE-LIKE
		LotjaGi5g1v0258300	0.870903	0.00596333	Glutathione S-transferase
		LotjaGi1g1v0178300	0.798981	5.42e-06	Microrchidia (MORC) adenosine triphosphatase
		LotjaGi5g1v0340200	0.76073	0.00123362	Zinc finger protein CONSTANS-LIKE
		LotjaGi6g1v0172800_LC	0.74547	0.0267497	Cytochrome P450 76AD1
		LotjaGi1g1v0115200	0.708486	0.00945718	CHLOROPLAST IMPORT APPARATUS 2
		LotjaGi2g1v0389300_LC	0.705888	0.0105911	Protein RADIALIS-like
		LotjaGi1g1v0655300	0.703541	0.000829998	Alpha-L-arabinofuranosidase
		LotjaGi1g1v0611100	0.676724	0.0400189	RNA-directed DNA methylation
		LotjaGi4g1v0192900	0.611229	0.0349933	Beta-amylase
		LotjaGi1g1v0512700	0.522863	0.0394031	Serine carboxypeptidase-like
		LotjaGi6g1v0344200	0.510129	0.027104	Terpene synthase family
		LotjaGi6g1v0202400	0.504038	0.0467804	Nucleoid-associated protein
		LotjaGi3g1v0425600	0.45955	0.0213197	Beta-galactosidase 1
		LotjaGi5g1v0095500	-0.415089	0.0309614	Alpha carbonic anhydrase 1
		LotjaGi2g1v0126700	-0.485543	0.0304293	Peroxidase 12
		LotjaGi6g1v0316600	-0.49719	0.0267497	Heat shock 70 kDa protein
		LotjaGi2g1v0461100_LC	-0.506407	0.0225839	Chaperone protein
		LotjaGi2g1v0185300	-0.518223	0.0111935	Glutamate decarboxylase
		LotjaGi4g1v0371700	-0.521239	0.0267365	Transmembrane protein
		LotjaGi3g1v0336000	-0.523097	0.0116528	Glucuronoxylan 4-O-methyltransferase
		LotjaGi1g1v0791300	-0.527003	0.0013891	Hydroquinone glucosyltransferase
		LotjaGi1g1v0073600	-0.534713	0.0267808	Laccase
		LotjaGi2g1v0404200	-0.536272	0.0267497	IRREGULAR XYLEM 15
		LotjaGi2g1v0382800	-0.544335	0.0023645	Histone H1
		LotjaGi4g1v0109500	-0.556797	0.0237219	L-ascorbate oxidase homolog
		LotjaGi1g1v0691900	-0.564828	0.0489205	Fasciclin-like arabinogalactan protein
		LotjaGi4g1v0405000	-0.579752	0.0307944	UDP-rhamnose/UDP-galactose transporter
		LotjaGi3g1v0506600	-0.600061	0.019294	Polyol transporter
		LotjaGi2g1v0210200	-0.60528	0.0120886	Heavy metal transport protein
		LotjaGi4g1v0433900	-0.606937	0.0386883	Putative polyketide synthase
		LotjaGi3g1v0548200	-0.608764	0.00555073	Protein RETICULATA-RELATED 4
		LotjaGi5g1v0205600	-0.613835	0.0214153	Ammonium transporter
		LotjaGi4g1v0270100	-0.61734	0.0234072	NPF nitrate transporter (Lj0g3v158949.1)
		LotjaGi4g1v0379000	-0.620294	0.0465752	Cellulose synthase
		LotjaGi6g1v0089600	-0.662727	0.00343792	Plastocyanin-like domain
		LotjaGi6g1v0333600	-0.668304	0.00309881	CBS domain-containing protein
		LotjaGi2g1v0361600	-0.681188	0.0150752	Fasciclin-like arabinogalactan protein
		LotjaGi2g1v0361700	-0.697741	0.00519121	Fasciclin-like arabinogalactan protein
		LotjaGi4g1v0380600	-0.702753	0.0188242	Fasciclin-like arabinogalactan protein
		LotjaGi2g1v0372000	-0.728799	0.0225209	Heat shock cognate 70 kDa protein
		LotjaGi1g1v0593800	-0.734401	0.00753371	Cytochrome b561 and DOMON domain-containing protein
		LotjaGi1g1v0503600	-0.78651	0.00653273	ATP-dependent zinc metalloprotease
		LotjaGi4g1v0289500	-0.798806	0.000128591	Hsp70 protein
		LotjaGi4g1v0119400	-0.804441	0.0181	Tubby-like F-box protein
		LotjaGi6g1v0107500	-0.806872	0.00359736	Phenylacetaldehyde reductase
		LotjaGi6g1v0083200_LC	-0.832885	0.0451802	MYB-like protein
		LotjaGi5g1v0001300	-0.840103	0.0267365	Dehydrin
		LotjaGi3g1v0402500	-0.851797	0.014643	NAC domain-containing protein
		LotjaGi3g1v0335500	-0.860713	0.00203394	DNA mismatch repair protein
		LotjaGi3g1v0318700	-0.869177	0.00519121	Putative indole-3-acetic acid-amido synthetase
		LotjaGi2g1v0361800_LC	-0.87784	0.000135409	NAD(P) Rossmann fold protein
		LotjaGi1g1v0752100	-0.891484	0.0269093	Transcription factor MYB61
		LotjaGi4g1v0380700	-0.899198	0.000289531	Fasciclin-like arabinogalactan protein
		LotjaGi3g1v0306300_LC	-0.901076	0.00150066	Cysteine protease
		LotjaGi6g1v0052500	-0.948119	5.04e-06	Glutathione S-transferase
		LotjaGi1g1v0772700	-0.955706	0.00237825	DNA polymerase catalytic subunit
		LotjaGi3g1v0320600	-0.958068	0.0263128	Retrovirus-related Pol polyprotein
		LotjaGi1g1v0484100	-0.982253	0.0126949	Auxin efflux carrier component
		LotjaGi4g1v0331000	-1.00571	6.26e-05	Flavonoid 3'-monooxygenase
		LotjaGi5g1v0298000	-1.08068	0.00132672	BAHD acyltransferase DCR
		LotjaGi5g1v0337900	-1.13293	0.0116528	Zinc finger protein GIS3
		LotjaGi2g1v0298300	-1.1443	0.00519121	Xylan glycosyltransferase
		LotjaGi6g1v0015200	-1.28064	1.46e-07	Retrovirus-related Pol polyprotein
		LotjaGi3g1v0312000	-1.34914	0.00436338	Receptor like kinase
		LotjaGi3g1v0418600	-1.3538	0.00474651	Domain of unknown function
		LotjaGi3g1v0152100	-1.35687	1.96e-08	Lipid-transfer protein
		LotjaGi3g1v0507300	-1.37208	1.18e-05	MOM1 related protein involved in DNA methylation
		LotjaGi2g1v0369800	-1.38606	0.00555073	ATP dependent zinc metalloprotease
		LotjaGi3g1v0340500	-1.38674	0.0023645	F-box protein
		LotjaGi5g1v0266100	-1.44439	1.49e-10	Legume lectin domain
		LotjaGi5g1v0294100	-1.47556	0.0262576	Acidic endochitinase
		LotjaGi2g1v0157900	-1.63782	1.06e-15	Legume lectin domain
		LotjaGi4g1v0298800	-1.72924	0.00263065	Xxyloglucan endotransglucosylase/hydrolase
		LotjaGi1g1v0144900	-1.78852	0.00546065	Phosphate-induced protein
		LotjaGi3g1v0320500_LC	-1.81118	0.0236042	Hypothetical protein
		LotjaGi3g1v0421900_LC	-1.91336	0.00519121	Ankirin repeat family protein
		LotjaGi1g1v0403600	-2.16118	7.3e-06	Tocopherol cyclase, chloroplastic
		LotjaGi3g1v0416200	-2.19487	0.019294	Probable 2-oxoglutarate-dependent dioxygenase
		LotjaGi4g1v0144400_LC	-2.37675	0.0400189	Magnesium transporter
		LotjaGi2g1v0369600_LC	-2.50694	6.45e-08	Nucleoside triphosphate hydrolase
		LotjaGi1g1v0120600	-2.68861	0.0124485	Vacuolar cation/proton exchanger
		LotjaGi5g1v0096500_LC	-2.7287	8.59e-22	Putative AC transposase
		LotjaGi2g1v0389700_LC	-3.6915	0.00596333	Hypothetical protein
		LotjaGi0g1v0001100	-3.83228	0.0433931	Protein of unknown function (DUF707)
		LotjaGi4g1v0069500_LC	-3.89433	0.000289531	Ser/Thr phophatase
		LotjaGi1g1v0519300	-4.10513	0.0334701	F-box/kelch-repeat protein
		LotjaGi1g1v0118200	-4.18491	2.24e-145	Asparagine synthetase 1 (ASN1)
		LotjaGi2g1v0372800_LC	-6.0766	0.0244217	Transcription factor family protein
		LotjaGi1g1v0069900_LC	-6.56616	8.59e-22	Glycine rich cell wall protein
		LotjaGi4g1v0119700_LC	-6.76057	0.0026582	Peroxin 12. Peroxisome biogenesys protein
		LotjaGi6g1v0043300_LC	-7.0622	0.000624818	Sulfate transporter
		LotjaGi1g1v0742400_LC	-7.13777	0.00203394	Membrane protein
		LotjaGi4g1v0036000_LC	-7.44308	6.28e-06	Cysteine synthase C1
		LotjaGi2g1v0369700_LC	-7.52258	5.97e-05	Nucleoside hydrolase superfamily protein
		LotjaGi3g1v0243700_LC	-8.50977	5.97e-08	Hypothetical protein

## Sheet: ASN-WT roots
		Table S3. Continued
		Gene ID	log2 FC	padj	gene_description
		LotjaGi2g1v0357500_LC	8.51309	1.72e-07	cysteine-rich RLK (RECEPTOR-like kinase)
		LotjaGi5g1v0220200	4.41101	1.13e-19	Uncharacterized GPI-anchored protein
		LotjaGi2g1v0177400	4.24942	0.0123704	Trypsin inhibitor
		LotjaGi4g1v0295400_LC	3.47662	3.92e-06	Putative peptide permease
		LotjaGi1g1v0056500_LC	3.41825	1.2e-05	Aspartate tRNA ligase
		LotjaGi3g1v0289800_LC	2.47771	0.0380293	Hypothetical protein
		LotjaGi1g1v0782200	2.39779	0.0123704	Pathogenesis-related protein
		LotjaGi1g1v0685100	2.26929	0.0422675	Thaumatin-like protein
		LotjaGi6g1v0345200	2.15935	0.00171583	Pathogenesis-related protein
		LotjaGi2g1v0187800_LC	1.67656	0.000684832	Hypothetical protein (LC)
		LotjaGi1g1v0151800_LC	1.63853	0.0215549	Similar to glutamate receptor
		LotjaGi3g1v0535200	1.6208	0.0282011	Glucan endo-1,3-beta-glucosidase
		LotjaGi2g1v0074800	1.25519	0.0265777	Plastidic glucose transporter
		LotjaGi1g1v0178300	0.842012	0.00193813	Protein MICRORCHIDIA 6
		LotjaGi6g1v0032600	0.738953	0.0175235	Endoglucanase
		LotjaGi5g1v0048100	-0.792528	0.00591882	ALP1-like transposase derived protein
		LotjaGi4g1v0224000	-0.805541	0.0380293	RAD1 transcription factor (regulator of arbuscular development)
		LotjaGi1g1v0775200	-0.847798	0.0285892	E3 ubiquitin-protein ligase
		LotjaGi6g1v0262700	-0.878958	0.0342879	Probable protein phosphatase
		LotjaGi1g1v0249400	-0.91495	0.0419446	Phosphoribosylaminoimidazole-succinocarboxamide synthase
		LotjaGi4g1v0049200	-0.954444	0.041433	F-box protein
		LotjaGi3g1v0180300	-0.959468	0.00900127	F-box protein
		LotjaGi3g1v0340500	-0.99044	0.00585784	F-box protein
		LotjaGi3g1v0374900_LC	-1.02384	0.0275669	Hypothetical protein (LC)
		LotjaGi2g1v0420800_LC	-1.04711	0.0282011	Hypothetical protein (LC)
		LotjaGi4g1v0465300	-1.07327	0.00476405	NF-X1-type zinc finger protein
		LotjaGi3g1v0004200	-1.10183	0.0262523	Probable WRKY transcription factor
		LotjaGi5g1v0226200	-1.19616	0.0114048	F-box protein
		LotjaGi6g1v0251900	-1.19783	0.00145473	RING-H2 finger protein
		LotjaGi5g1v0263900	-1.21643	0.0324622	Elongation factor 1-alpha
		LotjaGi5g1v0105900	-1.2286	0.00176258	E3 ubiquitin-protein ligase
		LotjaGi1g1v0479400	-1.25388	0.0129903	Brassinosteroid-responsive RING protein
		LotjaGi6g1v0180900	-1.28708	0.0312783	Domain of unknown function (DUF4228)
		LotjaGi5g1v0034900	-1.29339	0.00205027	Beta 1,4-galactosyltransferase
		LotjaGi3g1v0320600	-1.34443	0.00341025	Retrovirus-related Pol polyprotein
		LotjaGi3g1v0117600	-1.36021	0.017714	bZIP transcription factor
		LotjaGi6g1v0071600	-1.3795	0.00276542	Nematode resistance protein-like
		LotjaGi4g1v0424500	-1.39618	0.0262523	Protein LURP-one-related
		LotjaGi6g1v0354200	-1.40221	0.00145473	Chaperone protein DnaJ domain
		LotjaGi4g1v0057000	-1.40569	0.0450123	Serine decarboxylase
		LotjaGi6g1v0051100	-1.41917	0.0282011	Trans-cinnamate:CoA ligase
		LotjaGi1g1v0118000_LC	-1.43984	0.000110342	Kinase family protein
		LotjaGi6g1v0297900	-1.46155	0.00156328	Probable aspartic proteinase
		LotjaGi3g1v0207800	-1.47069	0.0450123	Auxin responsive protein
		LotjaGi1g1v0361600	-1.56663	0.00156328	ZCF37, mobile mRNA
		LotjaGi6g1v0339200	-1.60595	0.000533414	External alternative NAD(P)H-ubiquinone oxidoreductase
		LotjaGi1g1v0079700	-1.62553	0.00941249	Nematode resistance protein-like
		LotjaGi2g1v0313500_LC	-1.66459	0.01454	Metalloproteinase
		LotjaGi2g1v0130700	-1.71153	2.22e-13	Cold-induced DUF domain protein
		LotjaGi1g1v0096800_LC	-1.72974	5.98e-08	B3 domain containing protein
		LotjaGi1g1v0059100_LC	-1.74334	0.0419446	Disease resistance protein
		LotjaGi4g1v0239200	-1.75022	0.00022678	F-box/kelch-repeat protein
		LotjaGi1g1v0527600_LC	-1.77058	0.00156328	Domain of unknown function DUF223
		LotjaGi3g1v0117800_LC	-1.81766	4.82e-06	MADS box transcription factor
		LotjaGi1g1v0431600	-1.83417	3.15e-06	MYB/SANT like DNA binding protein
		LotjaGi4g1v0198500	-1.87106	1.89e-06	Phospholipase A1-Ibeta2, chloroplastic
		LotjaGi5g1v0070300	-1.88846	0.0189731	Zinc finger protein ZAT11
		LotjaGi6g1v0203300	-1.89017	0.00751043	Serine decarboxylase
		LotjaGi1g1v0656800_LC	-1.93391	0.00205027	Hypothetical protein
		LotjaGi6g1v0219400	-1.94818	0.0314591	Cytochrome P450 family protein
		LotjaGi1g1v0618100	-2.02364	0.00582282	Putative F-box protein
		LotjaGi1g1v0737600	-2.02674	0.00329606	E3 ubiquitin-protein ligase
		LotjaGi2g1v0320600	-2.03694	0.00171583	DUF family protein
		LotjaGi6g1v0203200_LC	-2.03862	0.0450123	Serine decarboxylase SDC1
		LotjaGi6g1v0219500	-2.04531	0.0262523	Cytochrome P450 family protein
		LotjaGi6g1v0015200	-2.08264	0.00476405	Retrovirus-related Pol polyprotein
		LotjaGi4g1v0222800	-2.12542	0.0380293	Putative calcium binding protein
		LotjaGi1g1v0238000	-2.20071	0.00572811	Calcium-binding protein
		LotjaGi3g1v0280700	-2.20582	0.0259894	Zinc finger protein
		LotjaGi4g1v0015400	-2.37514	0.000695835	Hypothetical protein
		LotjaGi5g1v0257900	-2.46735	7.96e-09	ConcanavalinA-like protein
		LotjaGi1g1v0676500	-2.51806	5.02e-16	Centroradialis like protein
		LotjaGi1g1v0689000	-2.54582	0.0285892	Auxin responsive protein
		LotjaGi3g1v0473600	-2.62314	0.00168952	Probable CCR4-associated factor 1 homolog
		LotjaGi6g1v0228700	-2.67525	7.67e-05	Protein ALP1-like endonuclease
		LotjaGi1g1v0618200	-2.76081	0.00719666	F-box/kelch-repeat protein
		LotjaGi6g1v0054100	-3.01781	4.07e-08	U-box domain-containing protein
		LotjaGi2g1v0369600_LC	-3.07903	0.00141705	Nucleoside hydrolase superfamily protein
		LotjaGi1g1v0697800	-3.28306	8.06e-05	Zinc finger protein
		LotjaGi4g1v0322000	-3.67048	0.0342879	Ethylene-responsive transcription factor
		LotjaGi4g1v0219200	-3.76904	0.01454	Dehydration-responsive element-binding protein
		LotjaGi1g1v0118200	-3.8682	5.02e-16	Asparagine synthetase 1 (ASN1)
		LotjaGi3g1v0226400_LC	-3.95498	0.00013587	Phosphate starvation response protein PHL1
		LotjaGi2g1v0369700_LC	-4.25873	0.00501631	Nucleoside hydrolase superfamily protein
		LotjaGi1g1v0742400_LC	-6.38155	2.05e-07	Membrane protein (LC)
		LotjaGi2g1v0389700_LC	-7.48944	0.000101696	Hypothetical protein
		LotjaGi3g1v0243700_LC	-7.80131	5.6e-05	Hypothetical protein
		LotjaGi6g1v0043300_LC	-8.30424	1.91e-05	Sulfate transporter
