# Supplementary material for: Disruption of Asparagine Synthetase Is Associated to Increased Biomass in Lotus japonicus
Source: Plant Biotechnol J. 2026 Mar 24;24(7):4471–83. doi: 10.1111/pbi.70637 (PMC13278535; doi:10.1111/pbi.70637)
Supplement: Supplementary file 9 — Table S4: List of genes differentially expressed between Ljasn1‐2 and WT under NS conditions. [file PBI-24-4471-s006.xlsx]

## Sheet: ASN-WT shoots
		Table S4. List of genes differentially expressed between LjAsn1-2 and WT under NS conditions. Data are expressed as the log2 fold-change in expression levels between mutant and WT plants. Genes highlighted in yellow have been singularly mentioned in the text of the paper.
		DEGs Ljasn1-2 - WT, NS conditions
		Gene ID	log2_FC	padj	gene product
		LotjaGi2g1v0357500_LC	8.01028	3.61e-07	cysteine-rich RLK (RECEPTOR-like kinase)
		LotjaGi4g1v0295400_LC	7.84681	5.07e-19	Hypothetical protein
		LotjaGi6g1v0037400	6.68952	0.0231606	Retrovirus-related Gag-Pol polyprotein
		LotjaGi5g1v0220200	5.97768	3.8e-53	Uncharacterized GPI-anchored protein
		LotjaGi2g1v0293600	5.74597	0.0433253	Uncharacterized protein
		LotjaGi5g1v0200700	5.53712	0.0137513	Metacaspase-4
		LotjaGi2g1v0193900	5.53254	5.94e-08	NDR1/HIN1-like protein
		LotjaGi1g1v0051100	5.51672	9.56e-21	Protein CLT3, chloroplastic
		LotjaGi5g1v0003600	5.37526	0.036892	Uncharacterized protein
		LotjaGi5g1v0075600	5.32811	4.22e-28	Mitochondrial import inner membrane translocase
		LotjaGi1g1v0059100_LC	5.24575	6.92e-05	Hypothetical protein
		LotjaGi5g1v0016800_LC	5.00311	6.57e-07	GEX1 (gamete expressed protein 1)
		LotjaGi1g1v0381100	4.99438	1.69e-58	Flotillin-like protein
		LotjaGi1g1v0275700	4.95059	0.0204944	Glycolipid transfer protein
		LotjaGi5g1v0016900	4.84709	1.1e-14	Protein GAMETE EXPRESSED
		LotjaGi5g1v0263900	4.17142	1.09e-72	Elongation factor 1-alpha
		LotjaGi4g1v0066500	4.10555	9.42e-22	F-box protein
		LotjaGi6g1v0043900	4.02308	4.19e-19	Probable glutathione S-transferase
		LotjaGi1g1v0018500	3.9801	2.68e-63	ABC transporter C family member
		LotjaGi3g1v0205900_LC	3.92557	0.0256692	Hypothetical protein
		LotjaGi2g1v0344500	3.61713	1.43e-39	Ubiquinol oxidase 1
		LotjaGi3g1v0309300	3.57946	4.28e-09	Protein ZINC INDUCED FACILITATOR-LIKE
		LotjaGi5g1v0258400	3.53644	1.44e-18	Probable glutathione S-transferase
		LotjaGi1g1v0180200	3.3938	5.14e-08	Probable inactive poly [ADP-ribose] polymerase
		LotjaGi5g1v0184300	3.35645	9.3e-14	Ethylene-responsive transcription factor
		LotjaGi1g1v0056500_LC	3.22779	5.33e-07	Hypothetical protein
		LotjaGi4g1v0050800	3.16563	3.37e-23	Internal alternative NAD(P)H-ubiquinone oxidoreductase A1
		LotjaGi6g1v0105300	3.05003	0.000991278	Cationic peroxidase 1
		LotjaGi1g1v0772900	3.03944	1.08e-49	Probable linoleate 9S-lipoxygenase
		LotjaGi5g1v0258300	2.9845	2.77e-13	Probable glutathione S-transferase
		LotjaGi4g1v0465300	2.92633	1.08e-41	NF-X1-type zinc finger protein
		LotjaGi3g1v0410100	2.86744	0.0242735	Uncharacterized mitochondrial protein
		LotjaGi6g1v0339200	2.84838	9.87e-39	External alternative NAD(P)H-ubiquinone oxidoreductase B2
		LotjaGi5g1v0169200_LC	2.82691	6.24e-29	Hypothetical protein
		LotjaGi1g1v0335600	2.8089	1.37e-09	Bidirectional sugar transporter SWEET10
		LotjaGi1g1v0545800	2.80835	1.78e-16	Hypothetical protein
		LotjaGi2g1v0187800_LC	2.80275	4.46e-05	Hypothetical protein
		LotjaGi1g1v0570600	2.70035	3.08e-06	Proline-rich receptor-like protein kinase PERK5
		LotjaGi1g1v0598900	2.69611	1.12e-13	Hydroquinone glucosyltransferase
		LotjaGi3g1v0097800	2.65329	2.22e-05	Probable NAD(P)H dehydrogenase (quinone)
		LotjaGi1g1v0644200	2.6076	0.0144705	Hydroxycinnamoyltransferase
		LotjaGi1g1v0018700	2.57244	6.45e-46	ABC transporter C family member 3
		LotjaGi2g1v0251800	2.50217	1.63e-30	Cytochrome P450 82A1
		LotjaGi1g1v0188700_LC	2.47409	1.39e-08	DExH-box ATP-dependent RNA helicase
		LotjaGi1g1v0446800	2.41142	0.000276885	Dehydration-responsive element-binding protein
		LotjaGi2g1v0068000	2.40505	1.23e-17	Probable peroxygenase
		LotjaGi3g1v0551400	2.37089	0.000151211	MDIS1-interacting receptor like kinase
		LotjaGi1g1v0187100	2.35805	2.87e-06	Serpin (serine protease inhibitor)
		LotjaGi1g1v0784500	2.35574	0.0310375	Zinc finger domain protein
		LotjaGi1g1v0038600_LC	2.3338	1.48e-09	TIR-NBS protein
		LotjaGi4g1v0454200	2.31668	0.0204944	Receptor-like kinase
		LotjaGi2g1v0025100_LC	2.30908	1.14e-09	Hypothetical protein
		LotjaGi4g1v0030300	2.23338	5.4e-05	Eam-like transporter protein
		LotjaGi3g1v0309500	2.20424	2.23e-10	Protein ZINC INDUCED FACILITATOR-LIKE
		LotjaGi3g1v0490800	2.20069	2.69e-14	Tropinone reductase homolog
		LotjaGi1g1v0577100	2.17492	0.000335579	Probable glutathione S-transferase
		LotjaGi1g1v0351400	2.16362	0.00272627	Serpin (serine protease inhibitor)
		LotjaGi1g1v0274800_LC	2.1169	1.11e-06	Pathogen-related protein
		LotjaGi1g1v0619900_LC	2.02581	0.000123852	Hypothetical protein
		LotjaGi6g1v0327700	2.02064	0.000118781	NAC domain-containing protein
		LotjaGi1g1v0602300_LC	2.00765	6.33e-05	MYB-family protein
		LotjaGi4g1v0429500	1.98003	3.97e-15	Pectin lyase faminly protein
		LotjaGi6g1v0261900	1.87164	7.17e-09	Agenet domain protein
		LotjaGi4g1v0059100_LC	1.86418	8.47e-07	Domain of unknown function DUF223
		LotjaGi3g1v0515000	1.84998	0.00252852	Retrovirus-related Gag-Pol polyprotein
		LotjaGi3g1v0458000	1.8401	3.8e-05	Transcription factor jumonji (JmjC) domain protein
		LotjaGi6g1v0205600	1.835	6.63e-08	Temperature-induced lipocalin-1
		LotjaGi6g1v0313600	1.79013	4.65e-05	Serine carboxypeptidase
		LotjaGi1g1v0149600_LC	1.75472	3.81e-13	Ribonuclease A
		LotjaGi2g1v0074800	1.74962	5.14e-08	Plastidic glucose transporter
		LotjaGi1g1v0607600	1.74009	3.28e-06	Protein of unknown function (DUF1645)
		LotjaGi4g1v0062200	1.70637	7.39e-10	NAC domain-containing protein
		LotjaGi1g1v0341400	1.69611	6.1e-06	MATE efflux family protein
		LotjaGi6g1v0100900	1.69061	2.65e-13	Glyceraldehyde-3-phosphate dehydrogenase
		LotjaGi5g1v0248300	1.64971	2.79e-09	Ethylene-responsive transcription factor RAP2-3
		LotjaGi3g1v0077200	1.63112	9.24e-08	NAC transcription factor 56
		LotjaGi1g1v0367700_LC	1.6066	0.0279829	ATP-dependent zinc metalloprotease
		LotjaGi3g1v0493300	1.57766	0.0124074	Protein of unknown function
		LotjaGi1g1v0599100	1.53674	5.3e-12	Hydroquinone glucosyltransferase
		LotjaGi5g1v0117500	1.53233	0.0162564	Serine/threonine-protein kinase
		LotjaGi5g1v0332900	1.53076	4.31e-10	Protein DETOXIFICATION 12
		LotjaGi2g1v0293300	1.51716	1.39e-14	Protein of unknown function
		LotjaGi3g1v0217700	1.51422	1.08e-05	SOUL heme-binding protein
		LotjaGi2g1v0353700	1.47499	2.47e-12	Membrane transport protein
		LotjaGi1g1v0624800	1.41957	3.74e-06	Peroxidase
		LotjaGi6g1v0325900	1.41337	2.09e-08	Glutamate receptor
		LotjaGi3g1v0143800	1.40155	3.55e-05	Glutathione S-transferase
		LotjaGi6g1v0005400	1.38111	0.000311964	Transcription factor MYB15
		LotjaGi4g1v0030400	1.32367	0.000446771	EamA-like transporter family
		LotjaGi2g1v0427000	1.31548	0.000302946	Protein of unknown function (DUF1442)
		LotjaGi1g1v0358100	1.28589	0.0242735	Asparaginase LjNSE3
		LotjaGi1g1v0715300	1.28312	0.0237173	Calcium-transporting ATPase
		LotjaGi4g1v0344000	1.28147	0.00430107	Cullin-1
		LotjaGi3g1v0321600	1.28005	0.0243328	Hypothetical protein
		LotjaGi1g1v0497900	1.27717	0.00365973	Actin
		LotjaGi4g1v0430000	1.25396	2.09e-05	Heavy-metal-associated domain
		LotjaGi5g1v0168500	1.20713	0.00413179	Heat shock proteon
		LotjaGi2g1v0153600_LC	1.20073	0.000143268	Hypothetical protein
		LotjaGi4g1v0380400	1.17271	2.09e-06	Glutathione transferase
		LotjaGi2g1v0070500	1.164	0.0189772	WD40-like Beta Propeller Repeat
		LotjaGi5g1v0251300	1.13564	5.89e-06	ABC transporter C family protein
		LotjaGi1g1v0668400	1.12595	0.0237173	P-glycoprotein
		LotjaGi1g1v0274100	1.09722	0.0258868	Organic solute transporter Ostalpha
		LotjaGi2g1v0025000	1.08322	2.87e-06	E3 ubiquitin-protein ligase
		LotjaGi1g1v0261700	1.03711	0.00269814	Aldehyde dehydrogenase family 3 member
		LotjaGi4g1v0227600	1.03214	0.000267	Cytochrome P450 71A1
		LotjaGi1g1v0432700	1.028	0.0291272	Calmodulin
		LotjaGi1g1v0655300	1.01537	2.99e-09	Alpha-L-arabinofuranosidase
		LotjaGi4g1v0082600_LC	1.0133	3.09e-05	Cytochrome P450 89A9
		LotjaGi2g1v0168500	1.01078	0.00290844	Eukaryotic translation initiation factor
		LotjaGi1g1v0679300	1.00876	0.0279607	Acetyl-CoA carboxylase
		LotjaGi2g1v0207200	0.996247	0.027032	Disease resistance protein RPV1
		LotjaGi4g1v0285700	0.991281	0.0147926	Temperature-induced lipocalin-1
		LotjaGi2g1v0352100	0.980428	0.0211455	Protein PIN-LIKES 3
		LotjaGi3g1v0065600	0.97291	0.000998734	Hypothetical protein
		LotjaGi4g1v0218400	0.954504	0.0149614	Nucleolar GTP-binding protein
		LotjaGi1g1v0712200	0.952573	0.00993274	Cytochrome P450 94A1
		LotjaGi6g1v0341300	0.951233	0.0437386	Equilibrative nucleotide transporter
		LotjaGi5g1v0008800	0.944097	1.77e-05	Cytochrome P450 71AP13
		LotjaGi3g1v0487400	0.938309	0.00650731	Cell division cycle protein 4
		LotjaGi2g1v0325300	0.917064	5.94e-08	Protein DETOXIFICATION 27
		LotjaGi3g1v0513000	0.895896	6.41e-06	RIBOSOMAL PROTEIN BS16CY
		LotjaGi3g1v0083400	0.892753	0.0439357	Receptor-like serine/threonine-protein kinase
		LotjaGi4g1v0170400	0.890151	3.41e-05	Protein RGF1 INDUCIBLE TRANSCRIPTION FACTOR
		LotjaGi2g1v0345100	0.886984	0.00896023	Trihelix transcription factor
		LotjaGi3g1v0256400	0.867893	0.0377413	F-box/LRR-repeat protein
		LotjaGi3g1v0472200	0.850858	0.00737592	Pyridine nucleotide-disulphide oxidoreductase
		LotjaGi4g1v0008300	0.829134	0.0161079	Tonoplast dicarboxylate transporter
		LotjaGi6g1v0022500	0.81572	0.00161436	NAD(P)H-dependent 6'-deoxychalcone synthase
		LotjaGi3g1v0135400	0.801353	0.000118781	Polyubiquitin
		LotjaGi1g1v0665600	0.794415	0.00292854	Putative methyltransferase
		LotjaGi1g1v0330800	0.788772	0.0204944	Chaperone protein ClpD,
		LotjaGi6g1v0294100	0.788309	0.0304949	Phosphoadenosine phosphosulfate reductase
		LotjaGi3g1v0469200	0.764765	0.0310375	Cellulose synthase-like protein
		LotjaGi4g1v0024900	0.762306	0.00995782	LRR receptor-like serine/threonine-protein kinase
		LotjaGi1g1v0031000	0.748065	0.0276837	Zeatin O-glucosyltransferase
		LotjaGi1g1v0619800_LC	0.73034	0.0232677	Kelch repeat-containing protein
		LotjaGi1g1v0746000	0.718276	1.15e-05	Zinc finger protein CONSTANS-LIKE
		LotjaGi4g1v0233600	0.708303	0.0102702	Poly [ADP-ribose] polymerase
		LotjaGi4g1v0095700	0.684509	0.023649	BTB/POZ domain-containing protein
		LotjaGi2g1v0420200	0.678453	0.000267	Phospholipase A1-Ibeta2
		LotjaGi1g1v0478000	0.673116	0.00693321	L-3-cyanoalanine synthase 1
		LotjaGi6g1v0136800	0.660949	0.0279607	Proteasome activator subunit
		LotjaGi3g1v0148400	0.658893	0.00910564	Polyubiquitin
		LotjaGi3g1v0401800	0.652296	0.0197736	CBL-interacting serine/threonine-protein kinase
		LotjaGi1g1v0334500	0.64578	0.0114693	ARATH Transcription factor bHLH137
		LotjaGi3g1v0544300	0.636993	0.0147653	Receptor-like protein kinase
		LotjaGi1g1v0680200	0.62866	0.0279829	Enolase
		LotjaGi2g1v0070300	0.585951	0.0493138	WD40-like Beta Propeller Repeat
		LotjaGi2g1v0416100	0.581955	0.0291616	Inositol polyphosphate 5-phosphatase
		LotjaGi1g1v0538900	0.576862	0.0433253	HSP70 protein
		LotjaGi2g1v0437200	0.570667	0.0493138	Respiratory burst oxidase homolog protein oxidase
		LotjaGi6g1v0256100	0.545231	0.0273463	Beta-D-xylosidase
		LotjaGi5g1v0081000	0.543374	0.0278579	Deubiquitinating enzyme
		LotjaGi4g1v0041900	0.533186	0.00272627	Heat shock HSP70
		LotjaGi1g1v0706500	0.514984	0.0228798	Protein NPGR2
		LotjaGi3g1v0481700	0.501599	0.0318302	Argonaute
		LotjaGi4g1v0413100	0.50108	0.0318557	Fatty acid amide hydrolase
		LotjaGi1g1v0550200	-0.513219	0.0222502	LBD41
		LotjaGi5g1v0021300	-0.540887	0.00177279	Allene oxide synthase 1
		LotjaGi3g1v0548200	-0.545035	0.0275641	Protein RETICULATA-RELATED
		LotjaGi3g1v0054200	-0.545151	0.0161011	Probable anion transporter
		LotjaGi3g1v0301200	-0.588387	0.0417747	11-oxo-beta-amyrin 30-oxidase
		LotjaGi3g1v0093700	-0.6272	0.0263047	Cytochrome P450 CYP736A12
		LotjaGi1g1v0694700	-0.629215	0.0275641	Probable WRKY transcription factor
		LotjaGi1g1v0615400	-0.651958	0.0279607	Serine aminopeptidase
		LotjaGi6g1v0348600	-0.719432	0.000896727	Kaempferol 3-O-beta-D-galactosyltransferase
		LotjaGi4g1v0309600	-0.745959	0.00298685	Uncharacterized protein
		LotjaGi3g1v0430000	-0.748343	0.0221841	Probable carboxylesterase
		LotjaGi5g1v0332100	-0.759382	0.0249708	DUF domain protein
		LotjaGi1g1v0299700	-0.766074	0.0358738	2-oxoglutarate and Fe-dependent oxygenase superfamily protein
		LotjaGi1g1v0663900	-0.769643	0.0145301	VQ motif-containing protein
		LotjaGi3g1v0439200_LC	-0.772991	0.00737592	Coumaroyl-CoA:anthocyanidin 3-O-glucoside-6''-O-coumaroyltransferase
		LotjaGi3g1v0295900	-0.775351	0.000514879	Beta-glucosidase
		LotjaGi2g1v0115800	-0.77897	1.42e-05	Type IV inositol polyphosphate 5-phosphatase
		LotjaGi5g1v0041300	-0.782085	0.0196722	Beta-glucosidase
		LotjaGi2g1v0196700	-0.79144	0.000549245	Receptor-like serine/threonine- kinase
		LotjaGi1g1v0701200	-0.798257	0.0188569	GDSL esterase/lipase
		LotjaGi2g1v0372700_LC	-0.814844	0.000106369	Domain of unknown function DUF223
		LotjaGi6g1v0015200	-0.834666	0.0217984	Retrovirus-related Pol polyprotein
		LotjaGi1g1v0084600	-0.843552	0.00273173	Rop guanine nucleotide exchange factor
		LotjaGi6g1v0027500	-0.863124	6.26e-06	Receptor-like protein
		LotjaGi3g1v0535300	-0.871792	0.0303315	Glucan endo-1,3-beta-glucosidase
		LotjaGi5g1v0131400	-0.877176	0.00273173	ABC transporter G family member
		LotjaGi3g1v0142500	-0.879146	0.000933168	Cold-responsive protein kinase
		LotjaGi3g1v0457700	-0.888116	0.0456427	(R,S)-reticuline 7-O-methyltransferase
		LotjaGi3g1v0418600	-0.901533	0.0249194	Uncharacterized protein
		LotjaGi1g1v0613100	-0.925771	0.0182072	Probable 2-isopropylmalate synthase
		LotjaGi3g1v0546500	-0.930568	7.33e-05	Alpha-farnesene synthase
		LotjaGi6g1v0092400	-0.953684	0.00205008	ATP synthase subunit B
		LotjaGi1g1v0348200	-0.956078	0.0263047	Mitochondrial uncoupling protein
		LotjaGi2g1v0355500	-0.962894	0.0358738	Probable serine/threonine-protein kinase
		LotjaGi6g1v0241600	-0.971447	0.00515258	Uncharacterized protein
		LotjaGi1g1v0164800	-0.990571	0.00132467	Wall-associated receptor kinase 2 OS=Arabidopsis thaliana OX=3702 GN=WAK2 PE=1 SV=1 && -
		LotjaGi1g1v0629200	-1.0294	0.00495506	Glycerophosphodiester phosphodiesterase
		LotjaGi2g1v0201900	-1.04224	2.87e-06	Heavy metal transport/detoxification superfamily protein,
		LotjaGi4g1v0433900	-1.06308	0.000892614	bZIP28
		LotjaGi6g1v0048500	-1.06852	0.000106369	Uncharacterized protein
		LotjaGi5g1v0326200	-1.07062	0.000748783	Basic secretory protease
		LotjaGi3g1v0089200	-1.10952	0.000189519	Pathogenesis-related protein
		LotjaGi4g1v0152600_LC	-1.13049	0.0473162	Retrovirus Pol polyprotein
		LotjaGi5g1v0326300	-1.16093	0.00195124	Basic secretory protease
		LotjaGi1g1v0376900	-1.17352	0.0253424	Seed lectin
		LotjaGi4g1v0155900	-1.19096	0.00188773	Nitrate transporter / Major facilitator superfamily protein
		LotjaGi6g1v0054100	-1.21387	0.0318557	U-box domain-containing protein
		LotjaGi2g1v0190400	-1.21521	0.0258836	Receptor-like protein
		LotjaGi3g1v0070500	-1.30269	0.00104607	Salicylic acid-binding protein
		LotjaGi3g1v0133100	-1.30703	0.000491605	Zinc transporter
		LotjaGi2g1v0262000	-1.32777	0.0417747	Ethylene-responsive transcription factor ERN1
		LotjaGi1g1v0484100	-1.32868	0.000205347	Auxin efflux carrier component
		LotjaGi4g1v0137500	-1.40784	0.000123852	Endochitinase
		LotjaGi6g1v0296300	-1.40939	0.000886369	Beta-glucosidase
		LotjaGi5g1v0294000	-1.43946	0.00699462	Acidic endochitinase
		LotjaGi3g1v0195200	-1.46656	0.0277458	Cytochrome P450 76T24
		LotjaGi2g1v0394700	-1.47941	0.00277421	Probable vacuolar amino acid transporter
		LotjaGi5g1v0257700	-1.49628	0.00444281	Superoxide dismutase [Fe], chloroplastic
		LotjaGi4g1v0417500	-1.54856	0.00298685	Thaumatin-like protein
		LotjaGi5g1v0196200	-1.55251	0.038087	Isoflavone-7-O-methyltransferase
		LotjaGi1g1v0133700	-1.58897	8.07e-05	L-ascorbate oxidase
		LotjaGi4g1v0268400	-1.5899	0.0438566	Zn-finger protein
		LotjaGi4g1v0239200	-1.62196	0.00298756	F-box/kelch-repeat protein
		LotjaGi3g1v0419800	-1.66791	3.54e-05	Seed linoleate 9S-lipoxygenase
		LotjaGi3g1v0086100_LC	-1.67489	0.0107921	Membrane protein
		LotjaGi5g1v0185500	-1.68735	4.71e-05	Protein SIEVE ELEMENT OCCLUSION
		LotjaGi6g1v0323300_LC	-1.69979	9.15e-05	Anthocyanidin 3-O-glucosyltransferase
		LotjaGi1g1v0351700	-1.74192	0.0120689	Serpin (serine protease inhibitor)
		LotjaGi6g1v0258100	-1.75213	0.0061904	Nicotianamine synthase
		LotjaGi1g1v0782200	-1.76718	0.000152685	Pathogenesis-related protein
		LotjaGi3g1v0447500_LC	-1.82351	0.0291616	Peroxidase
		LotjaGi5g1v0185600	-1.82545	7.15e-05	Protein SIEVE ELEMENT OCCLUSION
		LotjaGi6g1v0345200	-1.90838	8.05e-06	Pathogenesis-related protein 1 OS=Arabidopsis thaliana OX=3702 GN=PRB1 PE=2 SV=1 && PF00188:Cysteine-rich secretory protein family
		LotjaGi1g1v0769000	-1.91949	0.0344741	F-box protein PP2-B15
		LotjaGi6g1v0042700	-1.9379	2.57e-06	Non-specific lipid-transfer protein
		LotjaGi2g1v0064000	-1.96765	0.000621563	MLP-like protein
		LotjaGi3g1v0401700	-1.98208	0.0189772	Putative AtpZ or ATP-synthase-associated
		LotjaGi4g1v0331000	-1.99357	1.01e-10	Flavonoid 3'-monooxygenase
		LotjaGi2g1v0181100_LC	-2.0535	4.46e-05	RNA binding protein
		LotjaGi2g1v0190500	-2.06969	8.95e-05	Purple acid phosphatase
		LotjaGi3g1v0420500	-2.11191	3.51e-13	Seed linoleate 9S-lipoxygenase
		LotjaGi6g1v0052500	-2.15525	3.08e-13	Glutathione S-transferase
		LotjaGi3g1v0421900_LC	-2.17968	0.00195124	Ankirin repeat family protein
		LotjaGi4g1v0029600	-2.23869	2.2e-06	Bidirectional sugar transporter
		LotjaGi5g1v0096500_LC	-2.25987	2.46e-06	Putative AC transposase
		LotjaGi3g1v0021400	-2.267	0.0103093	Pseudo histidine-containing phosphotransfer protein
		LotjaGi6g1v0335400	-2.32363	0.0279607	Polyphenol oxidase, chloroplastic
		LotjaGi4g1v0144400_LC	-2.34614	2.09e-05	Magnesium transporter
		LotjaGi3g1v0498700_LC	-2.35221	0.019673	Hypothetical protein
		LotjaGi1g1v0493000	-2.39036	2.93e-07	PRA1 family protein
		LotjaGi2g1v0369600_LC	-2.52719	3.04e-06	Nucleoside hydrolase superfamily protein
		LotjaGi6g1v0178000_LC	-2.73578	0.00161571	Putative disease resistance protein
		LotjaGi6g1v0180400_LC	-2.76549	0.0031883	cAMP regulated phosphoproteoin
		LotjaGi4g1v0292700_LC	-2.93364	0.0291616	Retrotranscriptase
		LotjaGi4g1v0036000_LC	-3.47876	0.000327283	Cysteine synthase
		LotjaGi1g1v0118200	-3.66233	1.24e-67	Asparagine synthetase 1 (ASN1)
		LotjaGi4g1v0421600	-4.05994	0.023649	Putative ribonuclease H protein
		LotjaGi1g1v0126500_LC	-4.11099	0.00508084	Hypothetical transcription factor
		LotjaGi1g1v0431600	-4.21518	2.18e-27	MYB domain protein
		LotjaGi1g1v0519300	-4.22311	0.0198454	F-box/kelch-repeat protein
		LotjaGi2g1v0389700_LC	-4.65401	0.000230814	Hypothetical protein
		LotjaGi1g1v0407000	-5.73252	0.0277458	5'-methylthioadenosine/S-adenosylhomocysteine nucleosidase
		LotjaGi5g1v0300500	-5.90773	0.0373271	Actin-depolymerizing factor
		LotjaGi6g1v0238200_LC	-5.9705	0.0343451	Tyrosine phosphatase
		LotjaGi1g1v0716800	-6.2629	0.00835819	Non-specific lipid transfer protein GPI-anchored
		LotjaGi4g1v0119700_LC	-6.47703	0.00754264	Peroxin 12. Peroxisome biogenesys protein
		LotjaGi4g1v0069500_LC	-6.98773	2.4e-11	Ser/Thr phophatase
		LotjaGi6g1v0043300_LC	-7.4864	4.99e-05	Sulfate transporter
		LotjaGi2g1v0369700_LC	-7.50798	1.25e-05	Nucleoside hydrolase superfamily protein
		LotjaGi1g1v0742400_LC	-8.36171	3.11e-08	Secretory carrier-associated membrane protein
		LotjaGi1g1v0069900_LC	-8.66675	8.45e-19	Mucin
		LotjaGi3g1v0243700_LC	-9.23853	7.76e-11	Hypothetical protein

## Sheet: ASN-WT roots
		Table S4. Continued
		Gene ID	log2_FC	padj	gene_description
		LotjaGi2g1v0357500_LC	9.37971	4.54e-10	cysteine-rich RLK (RECEPTOR-like kinase)
		LotjaGi5g1v0220200	5.32097	9.16e-47	GPI-anchored membrane protein
		LotjaGi1g1v0056500_LC	3.78213	5.13e-05	Aspartate tRNA ligase
		LotjaGi3g1v0038000	3.37398	0.0335369	MADS-box transcription factor
		LotjaGi3g1v0097500	3.3322	0.000148395	Early nodulin-like protein
		LotjaGi4g1v0295400_LC	3.27188	7.4e-19	Putative peptide permease
		LotjaGi6g1v0013400_LC	3.16635	0.00195264	Prolipoprotein diacylglyceryl transferase
		LotjaGi4g1v0429500	2.90368	6.68e-08	Pectine lyase superfamily protein
		LotjaGi5g1v0315400	2.82039	0.0352787	Sugar transport protein
		LotjaGi1g1v0051100	2.69933	0.000799675	Protein CLT3, chloroquine-resistance transporter-like
		LotjaGi5g1v0220100	2.60736	0.000875936	NADPH-dependent aldehyde reductase 1
		LotjaGi1g1v0737000_LC	2.09734	0.0205075	Putative ribonuclease
		LotjaGi5g1v0293200_LC	2.01338	0.000550501	Reverse transcriptase
		LotjaGi4g1v0059100_LC	1.83034	0.0007986	Replication factor
		LotjaGi2g1v0074800	1.78206	2.58e-27	Plastidic glucose transporter 4
		LotjaGi1g1v0619900_LC	1.77338	0.00277645	Helicase
		LotjaGi1g1v0045600	1.67599	0.00112413	Glycosyltransferase
		LotjaGi5g1v0120400	1.62042	0.00710963	MLP-like protein
		LotjaGi4g1v0339500	1.58046	8.57e-10	Late embryogenesis abundant protein
		LotjaGi3g1v0379500	1.53038	0.0413786	Glycosyl hydrolase 5 family protein
		LotjaGi6g1v0306900	1.41419	0.000213634	Monothiol glutaredoxin-S4 homolog to ROXY13 (GrxS4)
		LotjaGi5g1v0096600	1.40493	0.0242681	4'-phosphopantetheinyl transferase
		LotjaGi4g1v0420700	1.39742	0.0138429	Acyl carrier protein
		LotjaGi4g1v0010100	1.38836	0.00842106	1-aminocyclopropane-1-carboxylate oxidase
		LotjaGi2g1v0330200	1.34974	0.0206182	Serine hydroxymethyltransferase
		LotjaGi1g1v0056600	1.34736	5.95e-05	Probable receptor kinase
		LotjaGi1g1v0655300	1.31182	0.00193143	Alpha-L-arabinofuranosidase
		LotjaGi1g1v0441400	1.29621	4.91e-05	GDSL esterase/lipase
		LotjaGi4g1v0256600	1.26105	0.000369504	Agamous-like MADS-box protein
		LotjaGi1g1v0271300	1.25502	0.0096734	2-oxoisovalerate dehydrogenase
		LotjaGi1g1v0522600	1.24703	0.0325108	bZIP transcription factor
		LotjaGi4g1v0292900	1.24117	0.0456403	Glycine rich protein
		LotjaGi2g1v0225400	1.22002	0.000148395	MATE efflux family protein
		LotjaGi3g1v0358200	1.14545	6.9e-06	Lactoylglutathione lyase/glyoxalase I family protein;
		LotjaGi2g1v0163700	1.14143	0.0488826	Kunitz-type trypsin inhibitor-like protein
		LotjaGi6g1v0183300	1.11399	0.000151126	Serine-glyoxylate aminotransferase
		LotjaGi2g1v0223000	1.11277	0.0318115	Cotton fibre expressed protein
		LotjaGi1g1v0241200	1.03661	9.73e-05	Probable trehalose-phosphate phosphatase
		LotjaGi6g1v0005400	1.00214	0.0153836	Transcription factor MYB15
		LotjaGi5g1v0111800	1.00201	0.000559265	Universal stress protein A-like protein
		LotjaGi1g1v0316100	0.989978	0.0143312	Photosystem I reaction center subunit N
		LotjaGi5g1v0283200	0.939433	0.0237105	Late embryogenesis abundant protein (LEA)
		LotjaGi1g1v0060800	0.920039	0.0258961	Structural maintenance of chromosomes protein
		LotjaGi4g1v0095300	0.910467	0.0120343	Adenylyl-sulfate kinase
		LotjaGi1g1v0543300	0.861714	0.00272767	Chlatrin interactor like protein
		LotjaGi2g1v0010900	0.855622	0.00539015	Retrovirus-related Pol polyprotein
		LotjaGi2g1v0345700	0.84739	0.00195203	Probable serine/threonine-protein kinase
		LotjaGi1g1v0178300	0.846282	0.00197333	Microrchidia (MORC) adenosine triphosphatase
		LotjaGi3g1v0104700	0.784698	0.0185111	EamA-like transporter family
		LotjaGi1g1v0452400	0.772537	0.0187345	Alanine-glyoxylate aminotransferase 2 homolog
		LotjaGi1g1v0084600	0.744551	0.0177348	Rop guanine nucleotide exchange factor
		LotjaGi2g1v0308500	0.690642	0.00661118	Uncharacterized protein
		LotjaGi4g1v0333100	0.664602	0.0255403	Cell wall / vacuolar inhibitor of fructosidase 1
		LotjaGi3g1v0372900	0.623872	0.0167788	Inositol oxygenase 1
		LotjaGi2g1v0146500	0.60319	0.0359306	E3 ubiquitin-protein ligase
		LotjaGi4g1v0327900	0.555474	0.0456698	Uncharacterized membrane protein
		LotjaGi4g1v0041900	-0.554227	0.0456698	Heat shock 70 kDa protein
		LotjaGi2g1v0130700	-0.580395	0.041856	Protein ROH1
		LotjaGi3g1v0317300	-0.607698	0.0413786	Aspartyl protease AED3
		LotjaGi2g1v0329500	-0.683182	0.0396525	Probable mannitol dehydrogenase
		LotjaGi3g1v0340500	-0.703129	0.00853926	F-box protein
		LotjaGi1g1v0658100	-0.706868	0.000405389	NPF3.1
		LotjaGi2g1v0293300	-0.715684	0.0138429	Uncharacterized protein
		LotjaGi6g1v0298000	-0.718939	0.00138292	Probable aspartic proteinase
		LotjaGi2g1v0266700	-0.722159	0.0352787	Malonyl-CoA:anthocyanidin 5-O-glucoside-6''-O-malonyltransferase
		LotjaGi2g1v0131700	-0.745706	0.00931836	Uncharacterized protein
		LotjaGi4g1v0348000	-0.774847	0.0352787	Inosine-uridine nucleoside hydrolase
		LotjaGi3g1v0207800	-0.796707	0.0309792	Auxin-responsive protein SAUR36
		LotjaGi1g1v0119300	-0.817054	0.0114717	Jacalin-related lectin 3
		LotjaGi1g1v0265200	-0.823637	0.0138429	Amino acid permease 3
		LotjaGi6g1v0100900	-0.835931	0.0439415	Glyceraldehyde-3-phosphate dehydrogenase 2, cytosolic
		LotjaGi3g1v0101900	-0.840181	0.000192178	ZINC INDUCED FACILITATOR-LIKE 1
		LotjaGi5g1v0258400	-0.873605	0.0412494	Probable glutathione S-transferase
		LotjaGi1g1v0118000_LC	-0.892135	0.00044318	Kinase family protein
		LotjaGi1g1v0356700_LC	-0.920198	0.0434615	Hypothetical protein
		LotjaGi1g1v0096800_LC	-0.936256	0.0283816	B3 domain containing protein
		LotjaGi1g1v0149100	-0.995465	0.0274626	Sulfate transporter 1.3
		LotjaGi6g1v0292700	-0.999638	0.00358684	Probable F-box protein
		LotjaGi3g1v0487400	-1.01311	0.00111733	Cell division cycle protein
		LotjaGi1g1v0508000	-1.01903	0.0120343	Splicing factor 3B subunit
		LotjaGi6g1v0183500	-1.02682	0.0143312	DEAD-box ATP-dependent RNA helicase
		LotjaGi1g1v0031000	-1.04052	1.24e-05	Zeatin O-glucosyltransferase
		LotjaGi1g1v0499400	-1.05001	0.0275167	Geraniol 8-hydroxylase
		LotjaGi3g1v0447500_LC	-1.07239	0.0352787	Peroxidase 23
		LotjaGi6g1v0071000	-1.09134	4.98e-06	Probable pectinesterase/pectinesterase inhibitor
		LotjaGi5g1v0199400	-1.11398	2.14e-05	Aluminum-activated malate transporter
		LotjaGi2g1v0251800	-1.13012	0.000666708	QCytochrome P450 82A1
		LotjaGi2g1v0344500	-1.15156	0.000151126	Ubiquinol oxidase 1, mitochondrial
		LotjaGi5g1v0013400	-1.16163	0.00417643	Bifunctional dihydroflavonol 4-reductase/flavanone 4-reductase
		LotjaGi2g1v0275800	-1.1799	0.0261644	NPF3.5 (Lj2g3v1141840)
		LotjaGi3g1v0360700	-1.2196	0.0361464	Pleiotropic drug resistance protein
		LotjaGi2g1v0193900	-1.2383	0.00195203	NDR1/HIN1-like protein 10
		LotjaGi2g1v0320600	-1.25134	0.0101923	Uncharacterized protein
		LotjaGi4g1v0218900	-1.27033	0.00126765	Dehydration-responsive element-binding protein 1D
		LotjaGi4g1v0224000	-1.2965	0.00126659	GRAS family protein RAD1
		LotjaGi5g1v0002400	-1.33291	7.22e-05	Prolyl endopeptidase
		LotjaGi1g1v0737600	-1.35927	0.000477668	E3 ubiquitin-protein ligase PUB22
		LotjaGi1g1v0133700	-1.42811	0.000148395	PL-ascorbate oxidase
		LotjaGi3g1v0093400	-1.44994	0.0422318	Isoleucine N-monooxygenase 1
		LotjaGi1g1v0546000	-1.45435	0.00273392	Uncharacterized protein
		LotjaGi1g1v0075000	-1.47075	0.0261644	U-box domain-containing protein
		LotjaGi5g1v0257700	-1.47256	0.0135236	Superoxide dismutase [Fe], chloroplastic
		LotjaGi1g1v0358700_LC	-1.4804	0.0257983	F.box domain protein
		LotjaGi2g1v0297300_LC	-1.49604	4.66e-05	Nodulin related protein NRP1
		LotjaGi4g1v0033400	-1.52321	0.0368403	Chaperone DnaJ-like protein
		LotjaGi3g1v0473600	-1.57988	0.0275167	Probable CCR4-associated factor 1 homolog
		LotjaGi2g1v0387200	-1.60891	0.0352787	Benzoic acid/salicylic acid carboxyl methyltransferase
		LotjaGi5g1v0070300	-1.64946	0.0206182	Zinc finger protein ZAT11
		LotjaGi5g1v0150100_LC	-1.68639	8e-05	PLC phosphodiesterase
		LotjaGi1g1v0453400	-1.69692	0.000180953	Cationic peroxidase 1
		LotjaGi2g1v0329400	-1.71534	0.00182795	Probable mannitol dehydrogenase
		LotjaGi6g1v0054100	-1.72869	0.000409151	U-box domain-containing protein
		LotjaGi4g1v0120900	-1.73766	1.81e-06	Abscisic acid 8'-hydroxylase 3
		LotjaGi3g1v0198100	-1.73818	0.000329191	Dirigent protein 20
		LotjaGi5g1v0263900	-1.76135	2.23e-05	Elongation factor 1-alpha
		LotjaGi5g1v0257900	-1.84111	0.00140452	Legume lectin domain protein
		LotjaGi2g1v0085300_LC	-1.84303	0.0119963	Pentraticopeptide repeat protein
		LotjaGi4g1v0050800	-1.86107	9.31e-06	Alternative NAD(P)H-ubiquinone oxidoreductase
		LotjaGi6g1v0228700	-1.87207	0.0018401	Protein ALP1-like
		LotjaGi4g1v0236000	-1.88908	0.00140452	U-box domain-containing protein
		LotjaGi3g1v0024100	-1.89446	4.52e-06	Inorganic pyrophosphatase 2
		LotjaGi3g1v0072400_LC	-1.91797	0.000668725	Retrovirus-related Pol polyprotein
		LotjaGi1g1v0059100_LC	-1.94056	0.000369504	Disease resistance protein
		LotjaGi1g1v0521900	-1.94107	0.0447665	Proline- glutamic acid/leucine-rich protein
		LotjaGi1g1v0696800	-1.96556	0.0283816	Exocyst complex component EXO70H1
		LotjaGi4g1v0091800	-1.97469	1.65e-05	Aminocyclopropane-1-carboxylate synthase
		LotjaGi1g1v0689000	-1.98573	0.00539015	Auxin responsive protein
		LotjaGi2g1v0330900	-1.99639	0.000280865	Proline-tRNA ligase
		LotjaGi1g1v0367700_LC	-2.02515	0.000124156	ATP-dependent zinc metalloprotease
		LotjaGi2g1v0369800	-2.02994	3.28e-07	ATPase family protein
		LotjaGi1g1v0725500	-2.08303	0.00270101	MYB-like transcription factor
		LotjaGi1g1v0584700_LC	-2.09574	0.0291797	Minichromosome mantainance protein
		LotjaGi3g1v0226400_LC	-2.10733	6.95e-09	Phosphate starvation response protein PHL1
		LotjaGi4g1v0322000	-2.15849	1.24e-05	Ethylene-responsive transcription factor ERF017
		LotjaGi4g1v0465300	-2.2606	5.08e-10	Zinc finger protein
		LotjaGi6g1v0048500	-2.35181	6.59e-17	HAT transposon superfamily
		LotjaGi4g1v0144400_LC	-2.59564	0.00397184	Magnesium transporter
		LotjaGi1g1v0769000	-2.65054	3.71e-09	Phloem protein 2
		LotjaGi2g1v0322700	-2.68167	0.0365973	60S ribosomal protein L6
		LotjaGi6g1v0015200	-2.77298	2.54e-06	Retrovirus-related Pol polyprotein
		LotjaGi2g1v0085400_LC	-2.90436	0.0261644	Hypothetical protein
		LotjaGi4g1v0240200_LC	-2.95623	0.0166633	DNA damage-binding protein 1
		LotjaGi1g1v0118200	-3.00792	6.15e-17	Asparagine synthetase 1 (ASN1)
		LotjaGi6g1v0339200	-3.0463	1.81e-24	External alternative NAD(P)H-ubiquinone oxidoreductase
		LotjaGi1g1v0519300	-3.64627	0.000148395	F-box/kelch-repeat protein
		LotjaGi1g1v0431600	-3.70175	1.72e-25	putative DNA binding protein
		LotjaGi4g1v0080400_LC	-3.82872	0.000449853	RNA binding protein
		LotjaGi6g1v0178000_LC	-3.8713	0.0261644	Hypothetical protein
		LotjaGi3g1v0152100	-3.89119	0.00451348	Non-specific lipid-transfer protein
		LotjaGi4g1v0119400	-4.77776	4.57e-08	Tubby-like F-box protein
		LotjaGi4g1v0069500_LC	-4.86582	1.52e-10	Ser/Thr phophatase
		LotjaGi2g1v0369700_LC	-5.40481	0.000394164	Nucleoside hydrolase superfamily protein
		LotjaGi1g1v0324600	-6.12927	0.00357118	Fatty acid amide hydrolase
		LotjaGi3g1v0427400_LC	-6.24768	0.0261644	MATE efflux family protein
		LotjaGi3g1v0525000_LC	-6.3503	0.0118361	Hypothetical protein
		LotjaGi3g1v0526400_LC	-6.88553	0.0019013	Hypothetical protein
		LotjaGi4g1v0036000_LC	-7.07816	0.000369504	Cysteine synthase C1
		LotjaGi3g1v0498700_LC	-7.19916	0.000103793	Hypothetical protein
		LotjaGi2g1v0389700_LC	-7.68121	6.9e-06	Hypothetical protein
		LotjaGi2g1v0372800_LC	-7.73585	8.6e-06	Transcription factor family protein
		LotjaGi3g1v0243700_LC	-8.15353	3.4e-07	Hypothetical protein
		LotjaGi6g1v0043300_LC	-8.2161	6.43e-07	Sulfate transporter
		LotjaGi4g1v0119700_LC	-8.64721	8.95e-09	Peroxin 12. Peroxisome biogenesys protein
		LotjaGi1g1v0742400_LC	-9.42908	2.82e-10	Membrane protein
