# Supplementary material for: Disruption of Asparagine Synthetase Is Associated to Increased Biomass in Lotus japonicus
Source: Plant Biotechnol J. 2026 Mar 24;24(7):4471–83. doi: 10.1111/pbi.70637 (PMC13278535; doi:10.1111/pbi.70637)
Supplement: Supplementary file 10 — Table S5: DEGs classified according to the criteria used for the VENN diagram representation in Figure 5c, that is, if they are differentially expressed in the mutant under both nutritional conditions or exclusively under S or NS conditions. [file PBI-24-4471-s004.xlsx]

## Sheet: DEGs NS vs S SHOOTS
Table S5. DEGs classified according to the criteria used for the VENN diagram representation in Figure 5c, i.e. if they are differentially expressed in the mutant under both nutritional conditions or exclusively under S or NS conditions.
DEGs exclusive to NS conditions	log2FC	gene_description	DEGs common to S and NS	log2FC	gene_description	DEGs exclusive to S conditions	log2FC	gene_description
LotjaGi6g1v0037400	6.68952	Retrovirus-related Gag-Pol polyprotein	LotjaGi2g1v0357500_LC	7.96136	cysteine-rich RLK (RECEPTOR-like kinase)	LotjaGi1g1v0788400	3.22469	Zinc finger protein
LotjaGi2g1v0293600	5.74597	Uncharacterized protein	LotjaGi5g1v0220200	6.43285	Uncharacterized GPI-anchored protein	LotjaGi6g1v0261400	1.62172	Desiccation-related protein
LotjaGi5g1v0200700	5.53712	Metacaspase-4	LotjaGi4g1v0295400_LC	5.96328	Hypothetical protein	LotjaGi4g1v0070200_LC	1.49398	Plant transposon protein
LotjaGi2g1v0193900	5.53254	NDR1/HIN1-like protein	LotjaGi1g1v0038600_LC	2.15155	TIR-NBS protein	LotjaGi1g1v0687700_LC	1.43748	Replication factor
LotjaGi1g1v0051100	5.51672	Protein CLT3, chloroplastic	LotjaGi2g1v0153600_LC	1.30706	Hypothetical protein	LotjaGi6g1v0047800	1.40754	Late embryogenesis abundant protein (LEA)
LotjaGi5g1v0003600	5.37526	Uncharacterized protein	LotjaGi5g1v0258300	0.870903	Glutathione S-transferase	LotjaGi3g1v0002600	0.94623	Ent-kaurene oxidase
LotjaGi5g1v0075600	5.32811	Mitochondrial import inner membrane translocase	LotjaGi1g1v0655300	0.703541	Alpha-L-arabinofuranosidase	LotjaGi3g1v0496400	0.925692	Lysine-specific demethylase
LotjaGi1g1v0059100_LC	5.24575	Hypothetical protein (LC)	LotjaGi4g1v0433900	-0.606937	Putative polyketide synthase	LotjaGi5g1v0034600	0.912439	Protein SOB FIVE-LIKE
LotjaGi5g1v0016800_LC	5.00311	Hypothetical protein (LC)	LotjaGi3g1v0548200	-0.608764	Protein RETICULATA-RELATED 4	LotjaGi1g1v0178300	0.798981	Microrchidia (MORC) adenosine triphosphatase
LotjaGi1g1v0381100	4.99438	Flotillin-like protein	LotjaGi1g1v0484100	-0.982253	Auxin efflux carrier component	LotjaGi5g1v0340200	0.76073	Zinc finger protein CONSTANS-LIKE
LotjaGi1g1v0275700	4.95059	Glycolipid transfer protein	LotjaGi4g1v0331000	-1.00571	Flavonoid 3'-monooxygenase	LotjaGi6g1v0172800_LC	0.74547	Cytochrome P450 76AD1
LotjaGi5g1v0016900	4.84709	Protein GAMETE EXPRESSED	LotjaGi6g1v0015200	-1.28064	Retrovirus-related Pol polyprotein	LotjaGi1g1v0115200	0.708486	CHLOROPLAST IMPORT APPARATUS 2
LotjaGi5g1v0263900	4.17142	Elongation factor 1-alpha	LotjaGi3g1v0418600	-1.3538	Domain of unknown function	LotjaGi2g1v0389300_LC	0.705888	Protein RADIALIS-like
LotjaGi4g1v0066500	4.10555	F-box protein	LotjaGi3g1v0421900_LC	-1.91336	Ankirin repeat family protein	LotjaGi1g1v0611100	0.676724	RNA-directed DNA methylation 4 OS=Arabidopsis thaliana OX=3702 GN=RDM4 PE=1 SV=1 && -
LotjaGi6g1v0043900	4.02308	Probable glutathione S-transferase	LotjaGi6g1v0052500	-2.15525	Glutathione S-transferase	LotjaGi4g1v0192900	0.611229	Beta-amylase 3, chloroplastic OS=Arabidopsis thaliana OX=3702 GN=BAM3 PE=1 SV=3 && -
LotjaGi1g1v0018500	3.9801	ABC transporter C family member	LotjaGi4g1v0144400_LC	-2.37675	Magnesium transporter	LotjaGi1g1v0512700	0.522863	Serine carboxypeptidase-like 25 OS=Arabidopsis thaliana OX=3702 GN=SCPL25 PE=2 SV=2 && PF00450:Serine carboxypeptidase
LotjaGi3g1v0205900_LC	3.92557	Hypothetical protein (LC)	LotjaGi2g1v0369600_LC	-2.50694	Nucleoside triphosphate hydrolase	LotjaGi6g1v0344200	0.510129	Terpene synthase family
LotjaGi2g1v0344500	3.61713	Ubiquinol oxidase 1	LotjaGi5g1v0096500_LC	-2.7287	Putative AC transposase	LotjaGi6g1v0202400	0.504038	Nucleoid-associated protein
LotjaGi3g1v0309300	3.57946	Protein ZINC INDUCED FACILITATOR-LIKE	LotjaGi2g1v0389700_LC	-3.6915	Hypothetical protein	LotjaGi3g1v0425600	0.45955	Beta-galactosidase 1
LotjaGi5g1v0258400	3.53644	Probable glutathione S-transferase	LotjaGi4g1v0069500_LC	-3.89433	Ser/Thr phophatase	LotjaGi5g1v0095500	-0.415089	Alpha carbonic anhydrase 1
LotjaGi1g1v0180200	3.3938	Probable inactive poly [ADP-ribose] polymerase	LotjaGi1g1v0519300	-4.10513	F-box/kelch-repeat protein	LotjaGi2g1v0126700	-0.485543	Peroxidase 12
LotjaGi5g1v0184300	3.35645	Ethylene-responsive transcription factor	LotjaGi1g1v0118200	-4.18491	Asparagine synthetase 1 (ASN1)	LotjaGi6g1v0316600	-0.49719	Heat shock 70 kDa protein
LotjaGi1g1v0056500_LC	3.22779	Hypothetical protein (LC)/ TAIR: AT1G30520.1 acyl-activating enzyme 14	LotjaGi1g1v0069900_LC	-6.56616	Glycine rich cell wall protein	LotjaGi2g1v0461100_LC	-0.506407	Chaperone protein
LotjaGi4g1v0050800	3.16563	Internal alternative NAD(P)H-ubiquinone oxidoreductase A1	LotjaGi4g1v0119700_LC	-6.76057	Peroxin 12. Peroxisome biogenesys protein	LotjaGi2g1v0185300	-0.518223	Glutamate decarboxylase
LotjaGi6g1v0105300	3.05003	Cationic peroxidase 1	LotjaGi6g1v0043300_LC	-7.0622	Sulfate transporter	LotjaGi4g1v0371700	-0.521239	Transmembrane protein
LotjaGi1g1v0772900	3.03944	Probable linoleate 9S-lipoxygenase	LotjaGi1g1v0742400_LC	-7.13777	Membrane protein	LotjaGi3g1v0336000	-0.523097	Glucuronoxylan 4-O-methyltransferase
LotjaGi4g1v0465300	2.92633	NF-X1-type zinc finger protein	LotjaGi4g1v0036000_LC	-7.44308	Cysteine synthase C1	LotjaGi1g1v0791300	-0.527003	Hydroquinone glucosyltransferase
LotjaGi3g1v0410100	2.86744	Uncharacterized mitochondrial protein/zinc-binding in reverse transcriptase	LotjaGi2g1v0369700_LC	-7.52258	Nucleoside hydrolase superfamily protein	LotjaGi1g1v0073600	-0.534713	Laccase
LotjaGi6g1v0339200	2.84838	External alternative NAD(P)H-ubiquinone oxidoreductase B2	LotjaGi3g1v0243700_LC	-8.50977	Hypothetical protein	LotjaGi2g1v0404200	-0.536272	IRREGULAR XYLEM 15
LotjaGi5g1v0169200_LC	2.82691	AT5G44150.1 phosphorelay protein;				LotjaGi2g1v0382800	-0.544335	Histone H1
LotjaGi1g1v0335600	2.8089	Bidirectional sugar transporter SWEET10				LotjaGi4g1v0109500	-0.556797	L-ascorbate oxidase homolog
LotjaGi1g1v0545800	2.80835	Hypothetical protein (LC)				LotjaGi1g1v0691900	-0.564828	Fasciclin-like arabinogalactan protein
LotjaGi2g1v0187800_LC	2.80275	Hypothetical protein (LC)				LotjaGi4g1v0405000	-0.579752	UDP-rhamnose/UDP-galactose transporter
LotjaGi1g1v0570600	2.70035	Proline-rich receptor-like protein kinase PERK5				LotjaGi3g1v0506600	-0.600061	Polyol transporter
LotjaGi1g1v0598900	2.69611	Hydroquinone glucosyltransferase				LotjaGi2g1v0210200	-0.60528	Heavy metal transport protein
LotjaGi3g1v0097800	2.65329	Probable NAD(P)H dehydrogenase (quinone)				LotjaGi5g1v0205600	-0.613835	Ammonium transporter
LotjaGi1g1v0644200	2.6076	Hydroxycinnamoyltransferase				LotjaGi4g1v0270100	-0.61734	Nitrate transporter NPF6.2
LotjaGi1g1v0018700	2.57244	ABC transporter C family member 3				LotjaGi4g1v0379000	-0.620294	Cellulose synthase
LotjaGi2g1v0251800	2.50217	Cytochrome P450 82A1				LotjaGi6g1v0089600	-0.662727	Plastocyanin-like domain
LotjaGi1g1v0188700_LC	2.47409	DExH-box ATP-dependent RNA helicase (LC)				LotjaGi6g1v0333600	-0.668304	CBS domain-containing protein
LotjaGi1g1v0446800	2.41142	Dehydration-responsive element-binding protein				LotjaGi2g1v0361600	-0.681188	Fasciclin-like arabinogalactan protein
LotjaGi2g1v0068000	2.40505	Probable peroxygenase				LotjaGi2g1v0361700	-0.697741	Fasciclin-like arabinogalactan protein
LotjaGi3g1v0551400	2.37089	MDIS1-interacting receptor like kinase				LotjaGi4g1v0380600	-0.702753	Fasciclin-like arabinogalactan protein
LotjaGi1g1v0187100	2.35805	Serpin (serine protease inhibitor)				LotjaGi2g1v0372000	-0.728799	Heat shock cognate 70 kDa protein
LotjaGi1g1v0784500	2.35574	Zinc finger domain protein				LotjaGi1g1v0593800	-0.734401	Cytochrome b561 and DOMON domain-containing protein
LotjaGi4g1v0454200	2.31668	Receptor-like kinase				LotjaGi1g1v0503600	-0.78651	ATP-dependent zinc metalloprotease
LotjaGi2g1v0025100_LC	2.30908	Copia-like polyprotein/retrotransposon				LotjaGi4g1v0289500	-0.798806	Hsp70 protein
LotjaGi4g1v0030300	2.23338	Eam-like transporter protein				LotjaGi4g1v0119400	-0.804441	Tubby-like F-box protein
LotjaGi3g1v0309500	2.20424	Protein ZINC INDUCED FACILITATOR-LIKE				LotjaGi6g1v0107500	-0.806872	Phenylacetaldehyde reductase
LotjaGi3g1v0490800	2.20069	Short-chain dehydrogenase/reductase				LotjaGi6g1v0083200_LC	-0.832885	MYB-like protein
LotjaGi1g1v0577100	2.17492	Probable glutathione S-transferase				LotjaGi5g1v0001300	-0.840103	Dehydrin
LotjaGi1g1v0351400	2.16362	Serpin (serine protease inhibitor)				LotjaGi3g1v0402500	-0.851797	NAC domain-containing protein
LotjaGi1g1v0274800_LC	2.1169	Pathogen-related protein				LotjaGi3g1v0335500	-0.860713	DNA mismatch repair protein
LotjaGi1g1v0619900_LC	2.02581	Hypothetical protein (LC)				LotjaGi3g1v0318700	-0.869177	Putative indole-3-acetic acid-amido synthetase
LotjaGi6g1v0327700	2.02064	NAC domain-containing protein				LotjaGi2g1v0361800_LC	-0.87784	NAD(P) Rossmann fold protein
LotjaGi1g1v0602300_LC	2.00765	Hypothetical protein (LC)				LotjaGi1g1v0752100	-0.891484	Transcription factor MYB61
LotjaGi4g1v0429500	1.98003	Pectin lyase faminly protein				LotjaGi4g1v0380700	-0.899198	Fasciclin-like arabinogalactan protein
LotjaGi6g1v0261900	1.87164	Agenet domain protein				LotjaGi3g1v0306300_LC	-0.901076	Cysteine protease
LotjaGi4g1v0059100_LC	1.86418	Domain of unknown function DUF223 (LC)				LotjaGi1g1v0772700	-0.955706	DNA polymerase catalytic subunit
LotjaGi3g1v0515000	1.84998	Retrovirus-related Gag-Pol polyprotein				LotjaGi3g1v0320600	-0.958068	Retrovirus-related Pol polyprotein
LotjaGi3g1v0458000	1.8401	Transcription factor jumonji (JmjC) domain protein				LotjaGi5g1v0298000	-1.08068	BAHD acyltransferase DCR
LotjaGi6g1v0205600	1.835	Temperature-induced lipocalin-1				LotjaGi5g1v0337900	-1.13293	Zinc finger protein GIS3
LotjaGi6g1v0313600	1.79013	Serine carboxypeptidase				LotjaGi2g1v0298300	-1.1443	Xylan glycosyltransferase
LotjaGi1g1v0149600_LC	1.75472	Hypothetical protein (LC)				LotjaGi3g1v0312000	-1.34914	Receptor like kinase
LotjaGi2g1v0074800	1.74962	Plastidic glucose transporter				LotjaGi3g1v0152100	-1.35687	Lipid-transfer protein
LotjaGi1g1v0607600	1.74009	Protein of unknown function (DUF1645)				LotjaGi3g1v0507300	-1.37208	MOM1 related protein involved in DNA methylation
LotjaGi4g1v0062200	1.70637	NAC domain-containing protein				LotjaGi2g1v0369800	-1.38606	ATP dependent zinc metalloprotease
LotjaGi1g1v0341400	1.69611	MATE efflux family protein				LotjaGi3g1v0340500	-1.38674	F-box protein
LotjaGi6g1v0100900	1.69061	Glyceraldehyde-3-phosphate dehydrogenase				LotjaGi5g1v0266100	-1.44439	Legume lectin domain
LotjaGi5g1v0248300	1.64971	Ethylene-responsive transcription factor RAP2-3				LotjaGi5g1v0294100	-1.47556	Acidic endochitinase
LotjaGi3g1v0077200	1.63112	NAC transcription factor 56				LotjaGi2g1v0157900	-1.63782	Legume lectin domain
LotjaGi1g1v0367700_LC	1.6066	ATP-dependent zinc metalloprotease				LotjaGi4g1v0298800	-1.72924	Xxyloglucan endotransglucosylase/hydrolase
LotjaGi3g1v0493300	1.57766	Protein of unknown function				LotjaGi1g1v0144900	-1.78852	Phosphate-induced protein
LotjaGi1g1v0599100	1.53674	Hydroquinone glucosyltransferase				LotjaGi3g1v0320500_LC	-1.81118	Hypothetical protein
LotjaGi5g1v0117500	1.53233	Serine/threonine-protein kinase				LotjaGi1g1v0403600	-2.16118	Tocopherol cyclase, chloroplastic
LotjaGi5g1v0332900	1.53076	Protein DETOXIFICATION 12				LotjaGi3g1v0416200	-2.19487	Probable 2-oxoglutarate-dependent dioxygenase
LotjaGi2g1v0293300	1.51716	Protein of unknown function				LotjaGi1g1v0120600	-2.68861	Vacuolar cation/proton exchanger
LotjaGi3g1v0217700	1.51422	SOUL heme-binding protein				LotjaGi0g1v0001100	-3.83228	Protein of unknown function (DUF707)
LotjaGi2g1v0353700	1.47499	Membrane transport protein				LotjaGi2g1v0372800_LC	-6.0766	Transcription factor family protein
LotjaGi1g1v0624800	1.41957	Peroxidase
LotjaGi6g1v0325900	1.41337	Glutamate receptor
LotjaGi3g1v0143800	1.40155	Glutathione S-transferase
LotjaGi6g1v0005400	1.38111	Transcription factor MYB15
LotjaGi4g1v0030400	1.32367	EamA-like transporter family
LotjaGi2g1v0427000	1.31548	Protein of unknown function (DUF1442)
LotjaGi1g1v0358100	1.28589	Asparaginase LjNSE3
LotjaGi1g1v0715300	1.28312	Calcium-transporting ATPase
LotjaGi4g1v0344000	1.28147	Cullin-1
LotjaGi3g1v0321600	1.28005	Hypothetical protein
LotjaGi1g1v0497900	1.27717	Actin
LotjaGi4g1v0430000	1.25396	Heavy-metal-associated domain
LotjaGi5g1v0168500	1.20713	Heat shock proteon
LotjaGi4g1v0380400	1.17271	Glutathione transferase
LotjaGi2g1v0070500	1.164	WD40-like Beta Propeller Repeat
LotjaGi5g1v0251300	1.13564	ABC transporter C family protein
LotjaGi1g1v0668400	1.12595	P-glycoprotein
LotjaGi1g1v0274100	1.09722	Organic solute transporter Ostalpha
LotjaGi2g1v0025000	1.08322	E3 ubiquitin-protein ligase
LotjaGi1g1v0261700	1.03711	Aldehyde dehydrogenase family 3 member
LotjaGi4g1v0227600	1.03214	Cytochrome P450 71A1
LotjaGi1g1v0432700	1.028	Calmodulin
LotjaGi4g1v0082600_LC	1.0133	Cytochrome P450 89A9
LotjaGi2g1v0168500	1.01078	Eukaryotic translation initiation factor
LotjaGi1g1v0679300	1.00876	Acetyl-CoA carboxylase
LotjaGi2g1v0207200	0.996247	Disease resistance protein RPV1
LotjaGi4g1v0285700	0.991281	Temperature-induced lipocalin-1
LotjaGi2g1v0352100	0.980428	Protein PIN-LIKES 3
LotjaGi3g1v0065600	0.97291	Hypothetical protein
LotjaGi4g1v0218400	0.954504	Nucleolar GTP-binding protein
LotjaGi1g1v0712200	0.952573	Cytochrome P450 94A1	0.05
LotjaGi6g1v0341300	0.951233	Equilibrative nucleotide transporter
LotjaGi5g1v0008800	0.944097	Cytochrome P450 71AP13
LotjaGi3g1v0487400	0.938309	Cell division cycle protein 4
LotjaGi2g1v0325300	0.917064	Protein DETOXIFICATION 27
LotjaGi3g1v0513000	0.895896	RIBOSOMAL PROTEIN BS16CY
LotjaGi3g1v0083400	0.892753	Receptor-like serine/threonine-protein kinase
LotjaGi4g1v0170400	0.890151	Protein RGF1 INDUCIBLE TRANSCRIPTION FACTOR
LotjaGi2g1v0345100	0.886984	Trihelix transcription factor
LotjaGi3g1v0256400	0.867893	F-box/LRR-repeat protein
LotjaGi3g1v0472200	0.850858	Pyridine nucleotide-disulphide oxidoreductase
LotjaGi4g1v0008300	0.829134	Tonoplast dicarboxylate transporter
LotjaGi6g1v0022500	0.81572	NAD(P)H-dependent 6'-deoxychalcone synthase
LotjaGi3g1v0135400	0.801353	Polyubiquitin
LotjaGi1g1v0665600	0.794415	Putative methyltransferase
LotjaGi1g1v0330800	0.788772	Chaperone protein ClpD,
LotjaGi6g1v0294100	0.788309	Phosphoadenosine phosphosulfate reductase
LotjaGi3g1v0469200	0.764765	Cellulose synthase-like protein
LotjaGi4g1v0024900	0.762306	LRR receptor-like serine/threonine-protein kinase
LotjaGi1g1v0031000	0.748065	Zeatin O-glucosyltransferase
LotjaGi1g1v0619800_LC	0.73034	Kelch repeat-containing protein
LotjaGi1g1v0746000	0.718276	Zinc finger protein CONSTANS-LIKE
LotjaGi4g1v0233600	0.708303	Poly [ADP-ribose] polymerase
LotjaGi4g1v0095700	0.684509	BTB/POZ domain-containing protein
LotjaGi2g1v0420200	0.678453	Phospholipase A1-Ibeta2
LotjaGi1g1v0478000	0.673116	L-3-cyanoalanine synthase 1
LotjaGi6g1v0136800	0.660949	Proteasome activator subunit
LotjaGi3g1v0148400	0.658893	Polyubiquitin
LotjaGi3g1v0401800	0.652296	CBL-interacting serine/threonine-protein kinase
LotjaGi1g1v0334500	0.64578	ARATH Transcription factor bHLH137
LotjaGi3g1v0544300	0.636993	Receptor-like protein kinase
LotjaGi1g1v0680200	0.62866	Enolase
LotjaGi2g1v0070300	0.585951	WD40-like Beta Propeller Repeat
LotjaGi2g1v0416100	0.581955	Inositol polyphosphate 5-phosphatase
LotjaGi1g1v0538900	0.576862	HSP70 protein
LotjaGi2g1v0437200	0.570667	Respiratory burst oxidase homolog protein oxidase
LotjaGi6g1v0256100	0.545231	Beta-D-xylosidase
LotjaGi5g1v0081000	0.543374	Deubiquitinating enzyme
LotjaGi4g1v0041900	0.533186	Heat shock HSP70
LotjaGi1g1v0706500	0.514984	Protein NPGR2
LotjaGi3g1v0481700	0.501599	Argonaute
LotjaGi4g1v0413100	0.50108	Fatty acid amide hydrolase
LotjaGi1g1v0550200	-0.513219	LBD41
LotjaGi5g1v0021300	-0.540887	Allene oxide synthase 1
LotjaGi3g1v0054200	-0.545151	Probable anion transporter
LotjaGi3g1v0301200	-0.588387	11-oxo-beta-amyrin 30-oxidase
LotjaGi3g1v0093700	-0.6272	Cytochrome P450 CYP736A12
LotjaGi1g1v0694700	-0.629215	Probable WRKY transcription factor
LotjaGi1g1v0615400	-0.651958	Serine aminopeptidase
LotjaGi6g1v0348600	-0.719432	Kaempferol 3-O-beta-D-galactosyltransferase
LotjaGi4g1v0309600	-0.745959	Uncharacterized protein
LotjaGi3g1v0430000	-0.748343	Probable carboxylesterase
LotjaGi5g1v0332100	-0.759382	DUF domain protein
LotjaGi1g1v0299700	-0.766074	2-oxoglutarate and Fe-dependent oxygenase superfamily protein
LotjaGi1g1v0663900	-0.769643	VQ motif-containing protein
LotjaGi3g1v0439200_LC	-0.772991	Coumaroyl-CoA:anthocyanidin 3-O-glucoside-6''-O-coumaroyltransferase (LC)
LotjaGi3g1v0295900	-0.775351	Beta-glucosidase
LotjaGi2g1v0115800	-0.77897	Type IV inositol polyphosphate 5-phosphatase
LotjaGi5g1v0041300	-0.782085	Beta-glucosidase
LotjaGi2g1v0196700	-0.79144	Receptor-like serine/threonine- kinase
LotjaGi1g1v0701200	-0.798257	GDSL esterase/lipase
LotjaGi2g1v0372700_LC	-0.814844	Domain of unknown function DUF223
LotjaGi1g1v0084600	-0.843552	Rop guanine nucleotide exchange factor
LotjaGi6g1v0027500	-0.863124	Receptor-like protein
LotjaGi3g1v0535300	-0.871792	Glucan endo-1,3-beta-glucosidase
LotjaGi5g1v0131400	-0.877176	ABC transporter G family member
LotjaGi3g1v0142500	-0.879146	Cold-responsive protein kinase
LotjaGi3g1v0457700	-0.888116	(R,S)-reticuline 7-O-methyltransferase
LotjaGi1g1v0613100	-0.925771	Probable 2-isopropylmalate synthase
LotjaGi3g1v0546500	-0.930568	Alpha-farnesene synthase
LotjaGi6g1v0092400	-0.953684	ATP synthase subunit B
LotjaGi1g1v0348200	-0.956078	Mitochondrial uncoupling protein
LotjaGi2g1v0355500	-0.962894	Probable serine/threonine-protein kinase
LotjaGi6g1v0241600	-0.971447	Uncharacterized protein
LotjaGi1g1v0164800	-0.990571	Wall-associated receptor kinase 2 OS=Arabidopsis thaliana OX=3702 GN=WAK2 PE=1 SV=1 && -
LotjaGi1g1v0629200	-1.0294	Glycerophosphodiester phosphodiesterase
LotjaGi2g1v0201900	-1.04224	Heavy metal transport/detoxification superfamily protein,
LotjaGi6g1v0048500	-1.06852	Uncharacterized protein
LotjaGi5g1v0326200	-1.07062	Basic secretory protease
LotjaGi3g1v0089200	-1.10952	Pathogenesis-related protein
LotjaGi4g1v0152600_LC	-1.13049	Uncharacterized protein (LC)
LotjaGi5g1v0326300	-1.16093	Basic secretory protease
LotjaGi1g1v0376900	-1.17352	Seed lectin
LotjaGi4g1v0155900	-1.19096	LjNRT2.3
LotjaGi6g1v0054100	-1.21387	U-box domain-containing protein
LotjaGi2g1v0190400	-1.21521	Receptor-like protein
LotjaGi3g1v0070500	-1.30269	Salicylic acid-binding protein
LotjaGi3g1v0133100	-1.30703	Zinc transporter
LotjaGi2g1v0262000	-1.32777	Ethylene-responsive transcription factor ERN1
LotjaGi4g1v0137500	-1.40784	Endochitinase
LotjaGi6g1v0296300	-1.40939	Beta-glucosidase
LotjaGi5g1v0294000	-1.43946	Acidic endochitinase
LotjaGi3g1v0195200	-1.46656	Cytochrome P450 76T24
LotjaGi2g1v0394700	-1.47941	Probable vacuolar amino acid transporter
LotjaGi5g1v0257700	-1.49628	Superoxide dismutase [Fe], chloroplastic
LotjaGi4g1v0417500	-1.54856	Thaumatin-like protein
LotjaGi5g1v0196200	-1.55251	Isoflavone-7-O-methyltransferase
LotjaGi1g1v0133700	-1.58897	L-ascorbate oxidase
LotjaGi4g1v0268400	-1.5899	Zn-finger protein
LotjaGi4g1v0239200	-1.62196	F-box/kelch-repeat protein
LotjaGi3g1v0419800	-1.66791	Seed linoleate 9S-lipoxygenase
LotjaGi3g1v0086100_LC	-1.67489	Membrane protein (LC)
LotjaGi5g1v0185500	-1.68735	Protein SIEVE ELEMENT OCCLUSION
LotjaGi6g1v0323300_LC	-1.69979	Anthocyanidin 3-O-glucosyltransferase
LotjaGi1g1v0351700	-1.74192	Serpin (serine protease inhibitor)
LotjaGi6g1v0258100	-1.75213	Nicotianamine synthase
LotjaGi1g1v0782200	-1.76718	Pathogenesis-related protein / Chitin binding domain
LotjaGi3g1v0447500_LC	-1.82351	Peroxidase (LC)
LotjaGi5g1v0185600	-1.82545	Protein SIEVE ELEMENT OCCLUSION
LotjaGi6g1v0345200	-1.90838	Pathogenesis-related protein 1 OS=Arabidopsis thaliana OX=3702 GN=PRB1 PE=2 SV=1 && PF00188:Cysteine-rich secretory protein family
LotjaGi1g1v0769000	-1.91949	F-box protein PP2-B15
LotjaGi6g1v0042700	-1.9379	Non-specific lipid-transfer protein
LotjaGi2g1v0064000	-1.96765	MLP-like protein
LotjaGi3g1v0401700	-1.98208	Putative AtpZ or ATP-synthase-associated
LotjaGi2g1v0181100_LC	-2.0535	Hypothetical protein (LC)
LotjaGi2g1v0190500	-2.06969	Purple acid phosphatase
LotjaGi3g1v0420500	-2.11191	Seed linoleate 9S-lipoxygenase
LotjaGi4g1v0029600	-2.23869	Bidirectional sugar transporter
LotjaGi3g1v0021400	-2.267	Pseudo histidine-containing phosphotransfer protein
LotjaGi6g1v0335400	-2.32363	Polyphenol oxidase, chloroplastic
LotjaGi3g1v0498700_LC	-2.35221	Hypothetical protein (LC)
LotjaGi1g1v0493000	-2.39036	PRA1 family protein
LotjaGi6g1v0178000_LC	-2.73578	Putative disease resistance protein
LotjaGi6g1v0180400_LC	-2.76549	Hypothetical protein (LC)
LotjaGi4g1v0292700_LC	-2.93364	Hypothetical protein (LC)
LotjaGi4g1v0421600	-4.05994	Putative ribonuclease H protein
LotjaGi1g1v0126500_LC	-4.11099	Hypothetical protein (LC)
LotjaGi1g1v0431600	-4.21518	MYB domain protein
LotjaGi1g1v0407000	-5.73252	5'-methylthioadenosine/S-adenosylhomocysteine nucleosidase
LotjaGi5g1v0300500	-5.90773	Actin-depolymerizing factor
LotjaGi6g1v0238200_LC	-5.9705	Hypothetical protein (LC)/ TAIR: AT3G44620.2 protein-tyrosine phosphatase
LotjaGi1g1v0716800	-6.2629	Non-specific lipid transfer protein GPI-anchored

## Sheet: DEGs NS vs S ROOTS
Table S5. Continued
DEGs exclusive to NS conditions	log2FC	gene_description	DEGs common to S and NS	log2FC	gene_description	DEGs exclusive to S conditions	log2FC	gene_description
LotjaGi3g1v0038000	3.37398	MADS-box transcription factor	LotjaGi2g1v0357500_LC	7.96136	cysteine-rich RLK (RECEPTOR-like kinase)	LotjaGi2g1v0177400	4.24942	Trypsin inhibitor
LotjaGi3g1v0097500	3.3322	Early nodulin-like protein	LotjaGi5g1v0220200	6.43285	Uncharacterized GPI-anchored protein	LotjaGi3g1v0289800_LC	2.47771	Hypothetical protein
LotjaGi6g1v0013400_LC	3.16635	Exosome complex component RRP43	LotjaGi1g1v0056500_LC	3.41825	Aspartate tRNA ligase	LotjaGi1g1v0782200	2.39779	Pathogenesis-related protein
LotjaGi4g1v0429500	2.90368	Pectine lyase superfamily protein	LotjaGi4g1v0295400_LC	3.47662	Putative peptide permease	LotjaGi1g1v0685100	2.26929	Thaumatin-like protein
LotjaGi5g1v0315400	2.82039	Sugar transport protein	LotjaGi2g1v0074800	1.25519	Plastidic glucose transporter	LotjaGi6g1v0345200	2.15935	Pathogenesis-related protein
LotjaGi1g1v0051100	2.69933	Protein CLT3, chloroquine-resistance transporter-like	LotjaGi1g1v0178300	0.842012	Protein MICRORCHIDIA 6	LotjaGi2g1v0187800_LC	1.67656	Hypothetical protein (LC)
LotjaGi5g1v0220100	2.60736	NADPH-dependent aldehyde reductase 1	LotjaGi2g1v0130700	-1.71153	Cold-induced DUF domain protein	LotjaGi1g1v0151800_LC	1.63853	Similar to glutamate receptor
LotjaGi1g1v0737000_LC	2.09734	Reverse transcriptase	LotjaGi3g1v0340500	-0.99044	F-box protein	LotjaGi3g1v0535200	1.6208	Glucan endo-1,3-beta-glucosidase
LotjaGi5g1v0293200_LC	2.01338	NON-LTR RETROELEMENT REVERSE TRANSCRIPTASE RE	LotjaGi3g1v0207800	-1.47069	Auxin responsive protein	LotjaGi6g1v0032600	0.738953	Endoglucanase
LotjaGi4g1v0059100_LC	1.83034	Hypothetical protein	LotjaGi1g1v0118000_LC	-1.43984	Kinase family protein	LotjaGi5g1v0048100	-0.792528	ALP1-like transposase derived protein
LotjaGi1g1v0619900_LC	1.77338	Hypothetical protein (LC)	LotjaGi1g1v0096800_LC	-1.72974	B3 domain containing protein	LotjaGi1g1v0775200	-0.847798	E3 ubiquitin-protein ligase
LotjaGi1g1v0045600	1.67599	Glycosyltransferase	LotjaGi2g1v0320600	-2.03694	DUF family protein	LotjaGi6g1v0262700	-0.878958	Probable protein phosphatase
LotjaGi5g1v0120400	1.62042	MLP-like protein	LotjaGi4g1v0224000	-0.805541	RAD1 transcription factor (regulator of arbuscular development)	LotjaGi1g1v0249400	-0.91495	Phosphoribosylaminoimidazole-succinocarboxamide synthase
LotjaGi4g1v0339500	1.58046	Late embryogenesis abundant protein	LotjaGi1g1v0737600	-2.02674	E3 ubiquitin-protein ligase	LotjaGi4g1v0049200	-0.954444	F-box protein
LotjaGi3g1v0379500	1.53038	Glycosyl hydrolase 5 family protein	LotjaGi3g1v0473600	-2.62314	Probable CCR4-associated factor 1 homolog	LotjaGi3g1v0180300	-0.959468	F-box protein
LotjaGi6g1v0306900	1.41419	Monothiol glutaredoxin-S4	LotjaGi5g1v0070300	-1.88846	Zinc finger protein ZAT11	LotjaGi3g1v0374900_LC	-1.02384	Hypothetical protein (LC)
LotjaGi5g1v0096600	1.40493	4'-phosphopantetheinyl transferase	LotjaGi6g1v0054100	-3.01781	U-box domain-containing protein	LotjaGi2g1v0420800_LC	-1.04711	Hypothetical protein (LC)
LotjaGi4g1v0420700	1.39742	Acyl carrier protein	LotjaGi5g1v0263900	-1.76135	Elongation factor 1-alpha	LotjaGi3g1v0004200	-1.10183	Probable WRKY transcription factor
LotjaGi4g1v0010100	1.38836	1-aminocyclopropane-1-carboxylate oxidase	LotjaGi5g1v0257900	-2.46735	ConcanavalinA-like protein	LotjaGi5g1v0226200	-1.19616	F-box protein
LotjaGi2g1v0330200	1.34974	Serine hydroxymethyltransferase	LotjaGi6g1v0228700	-2.67525	Protein ALP1-like endonuclease	LotjaGi6g1v0251900	-1.19783	RING-H2 finger protein
LotjaGi1g1v0056600	1.34736	Probable receptor kinase	LotjaGi1g1v0059100_LC	-1.74334	Disease resistance protein	LotjaGi5g1v0105900	-1.2286	E3 ubiquitin-protein ligase
LotjaGi1g1v0655300	1.31182	Alpha-L-arabinofuranosidase	LotjaGi1g1v0689000	-2.54582	Auxin responsive protein	LotjaGi1g1v0479400	-1.25388	Brassinosteroid-responsive RING protein
LotjaGi1g1v0441400	1.29621	GDSL esterase/lipase	LotjaGi3g1v0226400_LC	-3.95498	Phosphate starvation response protein PHL1	LotjaGi6g1v0180900	-1.28708	Domain of unknown function (DUF4228)
LotjaGi4g1v0256600	1.26105	Agamous-like MADS-box protein	LotjaGi4g1v0322000	-3.67048	Ethylene-responsive transcription factor	LotjaGi5g1v0034900	-1.29339	Beta 1,4-galactosyltransferase
LotjaGi1g1v0271300	1.25502	2-oxoisovalerate dehydrogenase	LotjaGi4g1v0465300	-1.07327	NF-X1-type zinc finger protein	LotjaGi3g1v0320600	-1.34443	Retrovirus-related Pol polyprotein
LotjaGi1g1v0522600	1.24703	bZIP transcription factor	LotjaGi6g1v0015200	-2.08264	Retrovirus-related Pol polyprotein	LotjaGi3g1v0117600	-1.36021	bZIP transcription factor
LotjaGi4g1v0292900	1.24117	Glycine rich protein	LotjaGi1g1v0118200	-3.8682	Asparagine synthetase 1 (ASN1)	LotjaGi6g1v0071600	-1.3795	Nematode resistance protein-like
LotjaGi2g1v0225400	1.22002	MATE efflux family protein	LotjaGi6g1v0339200	-1.60595	External alternative NAD(P)H-ubiquinone oxidoreductase	LotjaGi4g1v0424500	-1.39618	Protein LURP-one-related
LotjaGi3g1v0358200	1.14545	Lactoylglutathione lyase/glyoxalase I family protein;	LotjaGi1g1v0431600	-1.83417	MYB/SANT like DNA binding protein	LotjaGi6g1v0354200	-1.40221	Chaperone protein DnaJ domain
LotjaGi2g1v0163700	1.14143	Kunitz-type trypsin inhibitor-like protein	LotjaGi2g1v0369700_LC	-4.25873	Nucleoside hydrolase superfamily protein	LotjaGi4g1v0057000	-1.40569	Serine decarboxylase
LotjaGi6g1v0183300	1.11399	Serine-glyoxylate aminotransferase	LotjaGi2g1v0389700_LC	-7.48944	Hypothetical protein	LotjaGi6g1v0051100	-1.41917	Trans-cinnamate:CoA ligase
LotjaGi2g1v0223000	1.11277	Cotton fibre expressed protein	LotjaGi3g1v0243700_LC	-7.80131	Hypothetical protein	LotjaGi6g1v0297900	-1.46155	Probable aspartic proteinase
LotjaGi1g1v0241200	1.03661	Probable trehalose-phosphate phosphatase	LotjaGi6g1v0043300_LC	-8.30424	Sulfate transporter	LotjaGi1g1v0361600	-1.56663	ZCF37, mobile mRNA
LotjaGi6g1v0005400	1.00214	Transcription factor MYB15	LotjaGi1g1v0742400_LC	-6.38155	Membrane protein (LC)	LotjaGi1g1v0079700	-1.62553	Nematode resistance protein-like
LotjaGi5g1v0111800	1.00201	Universal stress protein A-like protein				LotjaGi2g1v0313500_LC	-1.66459	Metalloproteinase
LotjaGi1g1v0316100	0.989978	Photosystem I reaction center subunit N				LotjaGi4g1v0239200	-1.75022	F-box/kelch-repeat protein
LotjaGi5g1v0283200	0.939433	Late embryogenesis abundant protein (LEA)				LotjaGi1g1v0527600_LC	-1.77058	Domain of unknown function DUF223
LotjaGi1g1v0060800	0.920039	Structural maintenance of chromosomes protein				LotjaGi3g1v0117800_LC	-1.81766	MADS box transcription factor
LotjaGi4g1v0095300	0.910467	Adenylyl-sulfate kinase				LotjaGi4g1v0198500	-1.87106	Phospholipase A1-Ibeta2, chloroplastic
LotjaGi1g1v0543300	0.861714	Chlatrin interactor like protein				LotjaGi6g1v0203300	-1.89017	Serine decarboxylase
LotjaGi2g1v0010900	0.855622	Retrovirus-related Pol polyprotein				LotjaGi1g1v0656800_LC	-1.93391	Hypothetical protein
LotjaGi2g1v0345700	0.84739	Probable serine/threonine-protein kinase				LotjaGi6g1v0219400	-1.94818	Cytochrome P450 family protein
LotjaGi3g1v0104700	0.784698	EamA-like transporter family				LotjaGi1g1v0618100	-2.02364	Putative F-box protein
LotjaGi1g1v0452400	0.772537	Alanine-glyoxylate aminotransferase 2 homolog				LotjaGi6g1v0203200_LC	-2.03862	Serine decarboxylase SDC1
LotjaGi1g1v0084600	0.744551	Rop guanine nucleotide exchange factor				LotjaGi6g1v0219500	-2.04531	Cytochrome P450 family protein
LotjaGi2g1v0308500	0.690642	Uncharacterized protein				LotjaGi4g1v0222800	-2.12542	Putative calcium binding protein
LotjaGi4g1v0333100	0.664602	Cell wall / vacuolar inhibitor of fructosidase 1				LotjaGi1g1v0238000	-2.20071	Calcium-binding protein
LotjaGi3g1v0372900	0.623872	Inositol oxygenase 1				LotjaGi3g1v0280700	-2.20582	Zinc finger protein
LotjaGi2g1v0146500	0.60319	E3 ubiquitin-protein ligase				LotjaGi4g1v0015400	-2.37514	Hypothetical protein
LotjaGi4g1v0327900	0.555474	Uncharacterized membrane protein				LotjaGi1g1v0676500	-2.51806	Centroradialis like protein
LotjaGi4g1v0041900	-0.554227	Heat shock 70 kDa protein				LotjaGi1g1v0618200	-2.76081	F-box/kelch-repeat protein
LotjaGi3g1v0317300	-0.607698	Aspartyl protease AED3				LotjaGi2g1v0369600_LC	-3.07903	Nucleoside hydrolase superfamily protein
LotjaGi2g1v0329500	-0.683182	Probable mannitol dehydrogenase				LotjaGi1g1v0697800	-3.28306	Zinc finger protein
LotjaGi1g1v0658100	-0.706868	NPF3.1				LotjaGi4g1v0219200	-3.76904	Dehydration-responsive element-binding protein
LotjaGi2g1v0293300	-0.715684	Uncharacterized protein
LotjaGi6g1v0298000	-0.718939	Probable aspartic proteinase
LotjaGi2g1v0266700	-0.722159	Malonyl-CoA:anthocyanidin 5-O-glucoside-6''-O-malonyltransferase
LotjaGi2g1v0131700	-0.745706	Uncharacterized protein
LotjaGi4g1v0348000	-0.774847	Inosine-uridine nucleoside hydrolase
LotjaGi1g1v0119300	-0.817054	Jacalin-related lectin 3
LotjaGi1g1v0265200	-0.823637	Amino acid permease 3
LotjaGi6g1v0100900	-0.835931	Glyceraldehyde-3-phosphate dehydrogenase 2, cytosolic
LotjaGi3g1v0101900	-0.840181	ZINC INDUCED FACILITATOR-LIKE 1
LotjaGi5g1v0258400	-0.873605	Probable glutathione S-transferase
LotjaGi1g1v0356700_LC	-0.920198	Hypothetical protein (LC)
LotjaGi1g1v0149100	-0.995465	Sulfate transporter 1.3
LotjaGi6g1v0292700	-0.999638	Probable F-box protein
LotjaGi3g1v0487400	-1.01311	Cell division cycle protein
LotjaGi1g1v0508000	-1.01903	Splicing factor 3B subunit
LotjaGi6g1v0183500	-1.02682	DEAD-box ATP-dependent RNA helicase
LotjaGi1g1v0031000	-1.04052	Zeatin O-glucosyltransferase
LotjaGi1g1v0499400	-1.05001	Geraniol 8-hydroxylase
LotjaGi3g1v0447500_LC	-1.07239	Peroxidase 23
LotjaGi6g1v0071000	-1.09134	Probable pectinesterase/pectinesterase inhibitor
LotjaGi5g1v0199400	-1.11398	Aluminum-activated malate transporter
LotjaGi2g1v0251800	-1.13012	QCytochrome P450 82A1
LotjaGi2g1v0344500	-1.15156	Ubiquinol oxidase 1, mitochondrial
LotjaGi5g1v0013400	-1.16163	Bifunctional dihydroflavonol 4-reductase/flavanone 4-reductase
LotjaGi2g1v0275800	-1.1799	NPF3.1
LotjaGi3g1v0360700	-1.2196	Pleiotropic drug resistance protein
LotjaGi2g1v0193900	-1.2383	NDR1/HIN1-like protein 10
LotjaGi4g1v0218900	-1.27033	Dehydration-responsive element-binding protein 1D
LotjaGi5g1v0002400	-1.33291	Prolyl endopeptidase
LotjaGi1g1v0133700	-1.42811	PL-ascorbate oxidase
LotjaGi3g1v0093400	-1.44994	Isoleucine N-monooxygenase 1
LotjaGi1g1v0546000	-1.45435	Uncharacterized protein
LotjaGi1g1v0075000	-1.47075	U-box domain-containing protein
LotjaGi5g1v0257700	-1.47256	Superoxide dismutase [Fe], chloroplastic
LotjaGi1g1v0358700_LC	-1.4804	Hypothetical protein (LC)
LotjaGi2g1v0297300_LC	-1.49604	Hypothetical protein (LC)
LotjaGi4g1v0033400	-1.52321	Chaperone DnaJ-like protein
LotjaGi2g1v0387200	-1.60891	Benzoic acid/salicylic acid carboxyl methyltransferase
LotjaGi5g1v0150100_LC	-1.68639	Hypothetical protein (LC)
LotjaGi1g1v0453400	-1.69692	Cationic peroxidase 1
LotjaGi2g1v0329400	-1.71534	Probable mannitol dehydrogenase
LotjaGi4g1v0120900	-1.73766	Abscisic acid 8'-hydroxylase 3
LotjaGi3g1v0198100	-1.73818	Dirigent protein 20
LotjaGi2g1v0085300_LC	-1.84303	Hypothetical protein (LC)
LotjaGi4g1v0050800	-1.86107	Alternative NAD(P)H-ubiquinone oxidoreductase
LotjaGi4g1v0236000	-1.88908	U-box domain-containing protein
LotjaGi3g1v0024100	-1.89446	Inorganic pyrophosphatase 2
LotjaGi3g1v0072400_LC	-1.91797	Retrovirus-related Pol polyprotein (LC)
LotjaGi1g1v0521900	-1.94107	Proline- glutamic acid/leucine-rich protein
LotjaGi1g1v0696800	-1.96556	Exocyst complex component EXO70H1
LotjaGi4g1v0091800	-1.97469	Aminocyclopropane-1-carboxylate synthase
LotjaGi2g1v0330900	-1.99639	Proline-tRNA ligase
LotjaGi1g1v0367700_LC	-2.02515	ATP-dependent zinc metalloprotease
LotjaGi2g1v0369800	-2.02994	ATPase family protein
LotjaGi1g1v0725500	-2.08303	MYB-like transcription factor
LotjaGi1g1v0584700_LC	-2.09574	Hypothetical protein (LC)
LotjaGi6g1v0048500	-2.35181	HAT transposon superfamily
LotjaGi4g1v0144400_LC	-2.59564	Hypothetical protein (LC)
LotjaGi1g1v0769000	-2.65054	Phloem protein 2
LotjaGi2g1v0322700	-2.68167	60S ribosomal protein L6
LotjaGi2g1v0085400_LC	-2.90436	Hypothetical protein (LC)
LotjaGi4g1v0240200_LC	-2.95623	DNA damage-binding protein 1
LotjaGi1g1v0519300	-3.64627	F-box/kelch-repeat protein
LotjaGi4g1v0080400_LC	-3.82872	Hypothetical protein (LC)
LotjaGi6g1v0178000_LC	-3.8713	Hypothetical protein (LC)
LotjaGi3g1v0152100	-3.89119	Non-specific lipid-transfer protein
LotjaGi4g1v0119400	-4.77776	Tubby-like F-box protein
LotjaGi4g1v0069500_LC	-4.86582	Hypothetical protein (LC)
LotjaGi1g1v0324600	-6.12927	Fatty acid amide hydrolase
LotjaGi3g1v0427400_LC	-6.24768	Hypothetical protein (LC)
LotjaGi3g1v0525000_LC	-6.3503	Hypothetical protein (LC)
LotjaGi3g1v0526400_LC	-6.88553	Hypothetical protein (LC)
LotjaGi4g1v0036000_LC	-7.07816	Hypothetical protein (LC)
LotjaGi3g1v0498700_LC	-7.19916	Hypothetical protein (LC)
LotjaGi2g1v0372800_LC	-7.73585	Hypothetical protein (LC)- B3 domain-containing protein
LotjaGi4g1v0119700_LC	-8.64721	Hypothetical protein (LC)

## Sheet: Shoots, NS exclusive DEGs
	Table S5. Continued
	Upregulated DEGs					Downregulated DEGs
	Gene Ontology			p-value		Gene Ontology			p-value
	Term	Namespace	Name	p-value		Term	Namespace	Name
	GO:0019499	Biological process	Cyanide metabolic process	0.00603		GO:0046148	Biological process	Pigment biosynthetic process	0.0036
	GO:0019419	Biological process	Sulfate reduction	0.00903		GO:0042742	Biological process	Defense response to bacterium	0.00539
	GO:0009626	Biological process	Plant-type hypersensitive response	0.015		GO:0030418	Biological process	Nicotianamine biosynthetic process	0.00719
	GO:0042256	Biological process	Mature ribosome assembly	0.015		GO:0009098	Biological process	Leucine biosynthetic process	0.0108
	GO:0006081	Biological process	Cellular aldehyde metabolic process	0.0239		GO:0006839	Biological process	Mitochondrial transport	0.0143
	GO:0120009	Biological process	Intermembrane lipid transfer	0.0239		GO:0006032	Biological process	Chitin catabolic process	0.0161
	GO:1901642	Biological process	Nucleoside transmembrane transport	0.0327		GO:0016998	Biological process	Cell wall macromolecule catabolic process	0.0161
	GO:0006006	Biological process	Glucose metabolic process	0.0414		GO:0030042	Biological process	Actin filament depolymerization	0.0179
	GO:0015074	Biological process	DNA integration	0.0414		GO:0006801	Biological process	Superoxide metabolic process	0.0196
	GO:0070588	Biological process	Calcium ion transmembrane transport	0.0472		GO:0071577	Biological process	Zinc ion transmembrane transport	0.0249
	GO:0042744	Biological process	Hydrogen peroxide catabolic process	0.00982		GO:0050832	Biological process	Defense response to fungus	0.0267
	GO:0006979	Biological process	Response to oxidative stress	0.0451		GO:0046856	Biological process	Phosphatidylinositol dephosphorylation	0.0458
	GO:0055085	Biological process	Transmembrane transport	0.00077		GO:0006952	Biological process	Defense response	0.0323
	GO:0055114	Biological process	Oxidation-reduction process	0.00054

## Sheet: Roots, NS exclusive DEGs
	Table S5. Continued
	Upregulated DEGs					Downregulated DEGs
	Gene Ontology			p-value		Gene Ontology			p-value
	Term	Namespace	Name			Term	Namespace	Name
	GO:0046373	Biological process	L-arabinose metabolic process	0.005		GO:0006433	Biological process	Prolyl-tRNA aminoacylation	0.00639
	GO:0019310	Biological process	Inositol catabolic process	0.00699		GO:0031347	Biological process	Regulation of defense response	0.00639
	GO:0000103	Biological process	Sulfate assimilation	0.00799		GO:0071446	Biological process	Cellular response to salicylic acid stimulus	0.00639
	GO:0019264	Biological process	Glycine biosynthetic process from serine	0.00997		GO:2000031	Biological process	Regulation of salicylic acid mediated signaling pathway	0.00639
	GO:0035999	Biological process	Tetrahydrofolate interconversion	0.00997		GO:0006801	Biological process	Superoxide metabolic process	0.0175
	GO:0005992	Biological process	Trehalose biosynthetic process	0.0345		GO:0006006	Biological process	Glucose metabolic process	0.0222
	GO:0045944	Biological process	Positive regulation of transcription by RNA polymerase II	0.046		GO:0015074	Biological process	DNA integration	0.0222
						GO:0008272	Biological process	Sulfate transport	0.03
						GO:0015743	Biological process	Malate transport	0.0331
