# Supplementary material for: Disruption of Asparagine Synthetase Is Associated to Increased Biomass in Lotus japonicus
Source: Plant Biotechnol J. 2026 Mar 24;24(7):4471–83. doi: 10.1111/pbi.70637 (PMC13278535; doi:10.1111/pbi.70637)
Supplement: Supplementary file 11 — Table S6: List of the oligonucleotides used in this work. [file PBI-24-4471-s008.xlsx]

## Sheet: Hoja1
		Table S6. List of the oligonucleotides used in this work.
		Category	Oligo code	Gene amplified/recognized	Gene product	Sequence
		Control DNA contamination of RNA
			LjHar1_F	LjHar1	Receptor-like kinase HAR1	TCATTTTCCATATTGGTCCTTCG
			LjHar1_R	LjHar1	Receptor-like kinase HAR1	GAATTGTTCCTGTAATGGGTTTGG
		Control of cDNA integrity
			LjGAPDH5'_F	LjGAPDH	Glyceraldehyde-3-P-dehydrogenase	AAGGATCGGGCGTTTGG
			LjGAPDH5'_R	LjGAPDH	Glyceraldehyde-3-P-dehydrogenase	AGCAACAAGTTCAACATCGTCTCT
			LjGAPDH3'_F	LjGAPDH	Glyceraldehyde-3-P-dehydrogenase	CGGTTACACTGAAGATGATGTGG
			LjGAPDH3'_R	LjGAPDH	Glyceraldehyde-3-P-dehydrogenase	GATACTTGACCTGTTGTCGCCA
		Gene expression
			LjASN1_F	LjASN1	Asparagine synthetase isoform 1	ACTTTTACTGTTCAGGATGGAATAGATG
			LjASN1_R	LjASN1	Asparagine synthetase isoform 1	GGAAGTACAAGTACCCACCAAAAATCTC
			LjASN2_F	LjASN2	Asparagine synthetase isoform 2	TCAGTGAGCAAAGGTGTTGAACC
			LjASN2_R	LjASN2	Asparagine synthetase isoform 2	CAAGAGGAGAAACTTCCATCTTGG
			LjASN3_F	LjASN3	Asparagine synthetase isoform 3	CGAACTGGCAGTGATTGTGAAGTG
			LjASN3_R	LjASN3	Asparagine synthetase isoform 3	ATGCCAATAGCATCACGAGCAG
			UBQ_F	LjUBQ	Ubiquitin	ATGCAGATCTTCGTCAAGACCTTG
			UBQ_R	LjUBQ	Ubiquitin	ACCTCCCCTCAGACGAAG
		Genotyping of Ljasn1-1 line
			Ljasn1-1geno_F	LjASN1	Asparagine synthetase isoform 1	CAGACCCTGAATCCAAAAAGGTGCCA
			Ljasn1-1geno_R	LjASN1	Asparagine synthetase isoform 1	TCCTTTGAAGAGGAGTGTGCGTGCAA
			Lj2g3v1014160_F	Lj2g3v1014160 (LjFNTB)	Protein fanrnesyltransferase-like protein (exonic insertion)	AGTGGTTTGGGCCTGGACAAAGGG
			Lj2g3v1014160_R	Lj2g3v1014160 (LjFNTB)	Protein fanrnesyltransferase-like protein (exonic insertion)	TGCAGCTCCACCCTGCAAAGACAA
		Genotyping of Ljasn1-2 line
			Ljasn1-2geno_F	LjASN1	Asparagine synthetase isoform 1	CCTTGCGGCATGTTTCTGTGTGAA
			Ljasn1-2geno_R	LjASN1	Asparagine synthetase isoform 1	TGGCAACCACAAAAGCTGCTGAACA
			Lj4g3v2468390_F	Lj4g3v2468390 (LjTPR-like)	Pentratricopeptide repeat-contaning protein (exonic insertion)	TCAACTCCCTCCCCATCACCCCTC
			Lj4g3v2468390_R	Lj4g3v2468390 (LjTPR-like)	Pentratricopeptide repeat-contaning protein (exonic insertion)	CTTGAAACACATGCAACGCCTCCG
			Lj4g3v0473090_F	Lj4g3v0473090 (LjLRR-like)	Serine/threonine protein kinase (intronic insertion)	GCTGCCCTTGCTGCAACAGAAAAGA
			Lj4g3v0473090_R	Lj4g3v0473090 (LjLRR-like)	Serine/threonine protein kinase (intronic insertion)	TGACTCTTACGCTCATGCGGTAGCTCG
			Lj6g3v2006360_F	Lj6g3v2006360 (LjPDAP1)	Phosphoprotein-like (intronic insertion)	TTCCCCATCAACAACCCAAGCCAA
			Lj6g3v2006360_R	Lj6g3v2006360 (LjPDAP1)	Phosphoprotein-like (intronic insertion)	GAAAATTCAAGGCCAAGCCCACCG
		Genotyping of both lines
			P2 primer	LORE1 retrotransposon	LORE1 retrotransposon	CCATGGCGGTTCCGTGAATCTTAGG
